# Supplementary material for: Phyling: phylogenetic inference from annotated genomes
Source: G3 (Bethesda). 2026 Mar 26;16(5):jkag062. doi: 10.1093/g3journal/jkag062 (PMC13148406; doi:10.1093/g3journal/jkag062)
Supplement: jkag062_Supplementary_Data [file jkag062_supplementary_data.zip]

Archive with 2 entries (2 files):
- Supplemental_File_1_G3-2025-406414.xlsx
- Supplementary_Tables_and_Figures_G3-2025-406414.pdf
