# Supplementary material for: Phyling: phylogenetic inference from annotated genomes
Source: G3 (Bethesda). 2026 Mar 26;16(5):jkag062. doi: 10.1093/g3journal/jkag062 (PMC13148406; doi:10.1093/g3journal/jkag062)
Supplement: jkag062_Supplementary_Data [file jkag062_supplementary_data.zip › Supplemental_File_1_G3-2025-406414.xlsx]

## Sheet: Bacterial general dataset (96 s
Sample	Accession	Family	Url
Jeotgalicoccus_aerolatus	GCA_900101065.1	Staphylococcaceae	https://ftp.ensemblgenomes.ebi.ac.uk/pub/bacteria/release-60/fasta/bacteria_60_collection/jeotgalicoccus_aerolatus_gca_900101065/pep/Jeotgalicoccus_aerolatus_gca_900101065.IMG-taxon_2663762720_annotated_assembly.pep.all.fa.gz
Jeotgalicoccus_halotolerans	GCA_003387165.1	Staphylococcaceae	https://ftp.ensemblgenomes.ebi.ac.uk/pub/bacteria/release-60/fasta/bacteria_57_collection/jeotgalicoccus_halotolerans_gca_003387165/pep/Jeotgalicoccus_halotolerans_gca_003387165.ASM338716v1.pep.all.fa.gz
Jeotgalicoccus_saudimassiliensis	GCA_000756715.2	Staphylococcaceae	https://ftp.ensemblgenomes.ebi.ac.uk/pub/bacteria/release-60/fasta/bacteria_124_collection/jeotgalicoccus_saudimassiliensis_gca_000756715/pep/Jeotgalicoccus_saudimassiliensis_gca_000756715.PRJEB5505_assembly_1.pep.all.fa.gz
Jeotgalicoccus_sp	GCA_003513765.1	Staphylococcaceae	https://ftp.ensemblgenomes.ebi.ac.uk/pub/bacteria/release-60/fasta/bacteria_59_collection/jeotgalicoccus_sp__gca_003513765/pep/Jeotgalicoccus_sp__gca_003513765.ASM351376v1.pep.all.fa.gz
Macrococcoides_bohemicum	GCA_004358885.1	Staphylococcaceae	https://ftp.ensemblgenomes.ebi.ac.uk/pub/bacteria/release-60/fasta/bacteria_39_collection/macrococcus_bohemicus_gca_004358885/pep/Macrococcus_bohemicus_gca_004358885.ASM435888v1.pep.all.fa.gz
Macrococcoides_canis	GCA_005706215.1	Staphylococcaceae	https://ftp.ensemblgenomes.ebi.ac.uk/pub/bacteria/release-60/fasta/bacteria_111_collection/macrococcus_canis_gca_005706215/pep/Macrococcus_canis_gca_005706215.ASM570621v1.pep.all.fa.gz
Macrococcoides_caseolyticum	GCA_000010585.1	Staphylococcaceae	https://ftp.ensemblgenomes.ebi.ac.uk/pub/bacteria/release-60/fasta/bacteria_4_collection/macrococcus_caseolyticus_jcsc5402_gca_000010585/pep/Macrococcus_caseolyticus_jcsc5402_gca_000010585.ASM1058v1.pep.all.fa.gz
Macrococcoides_goetzii	GCA_004359815.1	Staphylococcaceae	https://ftp.ensemblgenomes.ebi.ac.uk/pub/bacteria/release-60/fasta/bacteria_44_collection/macrococcus_goetzii_gca_004359815/pep/Macrococcus_goetzii_gca_004359815.ASM435981v1.pep.all.fa.gz
Macrococcus_bovicus	GCA_004359575.1	Staphylococcaceae	https://ftp.ensemblgenomes.ebi.ac.uk/pub/bacteria/release-60/fasta/bacteria_111_collection/macrococcus_bovicus_gca_004359575/pep/Macrococcus_bovicus_gca_004359575.ASM435957v1.pep.all.fa.gz
Macrococcus_brunensis	GCA_004359615.1	Staphylococcaceae	https://ftp.ensemblgenomes.ebi.ac.uk/pub/bacteria/release-60/fasta/bacteria_93_collection/macrococcus_brunensis_gca_004359615/pep/Macrococcus_brunensis_gca_004359615.ASM435961v1.pep.all.fa.gz
Macrococcus_carouselicus	GCA_004359515.1	Staphylococcaceae	https://ftp.ensemblgenomes.ebi.ac.uk/pub/bacteria/release-60/fasta/bacteria_25_collection/macrococcus_carouselicus_gca_004359515/pep/Macrococcus_carouselicus_gca_004359515.ASM435951v1.pep.all.fa.gz
Macrococcus_epidermidis	GCA_003259695.1	Staphylococcaceae	https://ftp.ensemblgenomes.ebi.ac.uk/pub/bacteria/release-60/fasta/bacteria_104_collection/macrococcus_epidermidis_gca_003259695/pep/Macrococcus_epidermidis_gca_003259695.ASM325969v1.pep.all.fa.gz
Macrococcus_hajekii	GCA_004359505.1	Staphylococcaceae	https://ftp.ensemblgenomes.ebi.ac.uk/pub/bacteria/release-60/fasta/bacteria_108_collection/macrococcus_hajekii_gca_004359505/pep/Macrococcus_hajekii_gca_004359505.ASM435950v1.pep.all.fa.gz
Macrococcus_lamae	GCA_004359545.1	Staphylococcaceae	https://ftp.ensemblgenomes.ebi.ac.uk/pub/bacteria/release-60/fasta/bacteria_93_collection/macrococcus_lamae_gca_004359545/pep/Macrococcus_lamae_gca_004359545.ASM435954v1.pep.all.fa.gz
Macrococcus_sp_DPC7161	GCA_004117835.1	Staphylococcaceae	https://ftp.ensemblgenomes.ebi.ac.uk/pub/bacteria/release-60/fasta/bacteria_102_collection/macrococcus_sp_dpc7161_gca_004117835/pep/Macrococcus_sp_dpc7161_gca_004117835.ASM411783v1.pep.all.fa.gz
Macrococcus_sp_IME1552	GCA_002313045.1	Staphylococcaceae	https://ftp.ensemblgenomes.ebi.ac.uk/pub/bacteria/release-60/fasta/bacteria_45_collection/macrococcus_sp_ime1552_gca_002313045/pep/Macrococcus_sp_ime1552_gca_002313045.ASM231304v1.pep.all.fa.gz
Mammaliicoccus_fleurettii	GCA_003968865.1	Staphylococcaceae	https://ftp.ensemblgenomes.ebi.ac.uk/pub/bacteria/release-60/fasta/bacteria_33_collection/mammaliicoccus_fleurettii_gca_003968865/pep/Mammaliicoccus_fleurettii_gca_003968865.ASM396886v1.pep.all.fa.gz
Mammaliicoccus_lentus	GCA_001651255.1	Staphylococcaceae	https://ftp.ensemblgenomes.ebi.ac.uk/pub/bacteria/release-60/fasta/bacteria_14_collection/mammaliicoccus_lentus_gca_001651255/pep/Mammaliicoccus_lentus_gca_001651255.ASM165125v1.pep.all.fa.gz
Mammaliicoccus_sciuri	GCA_003970475.1	Staphylococcaceae	https://ftp.ensemblgenomes.ebi.ac.uk/pub/bacteria/release-60/fasta/bacteria_39_collection/mammaliicoccus_sciuri_gca_003970475/pep/Mammaliicoccus_sciuri_gca_003970475.ASM397047v1.pep.all.fa.gz
Mammaliicoccus_stepanovicii	GCA_900187075.1	Staphylococcaceae	https://ftp.ensemblgenomes.ebi.ac.uk/pub/bacteria/release-60/fasta/bacteria_54_collection/mammaliicoccus_stepanovicii_gca_900187075/pep/Mammaliicoccus_stepanovicii_gca_900187075.50432_F01.pep.all.fa.gz
Mammaliicoccus_vitulinus	GCA_003043315.1	Staphylococcaceae	https://ftp.ensemblgenomes.ebi.ac.uk/pub/bacteria/release-60/fasta/bacteria_105_collection/mammaliicoccus_vitulinus_gca_003043315/pep/Mammaliicoccus_vitulinus_gca_003043315.ASM304331v1.pep.all.fa.gz
Salinicoccus_halodurans	GCA_001005905.1	Staphylococcaceae	https://ftp.ensemblgenomes.ebi.ac.uk/pub/bacteria/release-60/fasta/bacteria_127_collection/salinicoccus_halodurans_gca_001005905/pep/Salinicoccus_halodurans_gca_001005905.ASM100590v1.pep.all.fa.gz
Salinicoccus_kekensis	GCA_900220995.1	Staphylococcaceae	https://ftp.ensemblgenomes.ebi.ac.uk/pub/bacteria/release-60/fasta/bacteria_52_collection/salinicoccus_kekensis_gca_900220995/pep/Salinicoccus_kekensis_gca_900220995.IMG-taxon_2740891890_annotated_assembly.pep.all.fa.gz
Salinicoccus_roseus	GCA_003814515.1	Staphylococcaceae	https://ftp.ensemblgenomes.ebi.ac.uk/pub/bacteria/release-60/fasta/bacteria_68_collection/salinicoccus_roseus_gca_003814515/pep/Salinicoccus_roseus_gca_003814515.ASM381451v1.pep.all.fa.gz
Salinicoccus_sediminis	GCA_000986795.1	Staphylococcaceae	https://ftp.ensemblgenomes.ebi.ac.uk/pub/bacteria/release-60/fasta/bacteria_2_collection/salinicoccus_sediminis_gca_000986795/pep/Salinicoccus_sediminis_gca_000986795.ASM98679v1.pep.all.fa.gz
Staphylococcus_agnetis	GCA_003040895.1	Staphylococcaceae	https://ftp.ensemblgenomes.ebi.ac.uk/pub/bacteria/release-60/fasta/bacteria_86_collection/staphylococcus_agnetis_gca_003040895/pep/Staphylococcus_agnetis_gca_003040895.ASM304089v1.pep.all.fa.gz
Staphylococcus_argensis	GCA_002902305.1	Staphylococcaceae	https://ftp.ensemblgenomes.ebi.ac.uk/pub/bacteria/release-60/fasta/bacteria_49_collection/staphylococcus_argensis_gca_002902305/pep/Staphylococcus_argensis_gca_002902305.ASM290230v1.pep.all.fa.gz
Staphylococcus_argenteus	GCA_005472255.1	Staphylococcaceae	https://ftp.ensemblgenomes.ebi.ac.uk/pub/bacteria/release-60/fasta/bacteria_99_collection/staphylococcus_argenteus_gca_005472255/pep/Staphylococcus_argenteus_gca_005472255.ASM547225v1.pep.all.fa.gz
Staphylococcus_arlettae	GCA_900457375.1	Staphylococcaceae	https://ftp.ensemblgenomes.ebi.ac.uk/pub/bacteria/release-60/fasta/bacteria_57_collection/staphylococcus_arlettae_gca_900457375/pep/Staphylococcus_arlettae_gca_900457375.41556_H01.pep.all.fa.gz
Staphylococcus_aureus	GCA_000638495.1	Staphylococcaceae	https://ftp.ensemblgenomes.ebi.ac.uk/pub/bacteria/release-60/fasta/bacteria_123_collection/staphylococcus_aureus_c0673_gca_000638495/pep/Staphylococcus_aureus_c0673_gca_000638495.Stap_aure_C0673_V1.pep.all.fa.gz
Staphylococcus_auricularis	GCA_900478415.1	Staphylococcaceae	https://ftp.ensemblgenomes.ebi.ac.uk/pub/bacteria/release-60/fasta/bacteria_32_collection/staphylococcus_auricularis_gca_900478415/pep/Staphylococcus_auricularis_gca_900478415.35910_E02.pep.all.fa.gz
Staphylococcus_capitis	GCA_002902325.1	Staphylococcaceae	https://ftp.ensemblgenomes.ebi.ac.uk/pub/bacteria/release-60/fasta/bacteria_20_collection/staphylococcus_capitis_subsp_capitis_gca_002902325/pep/Staphylococcus_capitis_subsp_capitis_gca_002902325.ASM290232v1.pep.all.fa.gz
Staphylococcus_caprae	GCA_000160215.1	Staphylococcaceae	https://ftp.ensemblgenomes.ebi.ac.uk/pub/bacteria/release-60/fasta/bacteria_6_collection/staphylococcus_caprae_m23864_w1_gca_000160215/pep/Staphylococcus_caprae_m23864_w1_gca_000160215.ASM16021v1.pep.all.fa.gz
Staphylococcus_carnosus	GCA_900458365.1	Staphylococcaceae	https://ftp.ensemblgenomes.ebi.ac.uk/pub/bacteria/release-60/fasta/bacteria_49_collection/staphylococcus_carnosus_gca_900458365/pep/Staphylococcus_carnosus_gca_900458365.50279_B02.pep.all.fa.gz
Staphylococcus_chromogenes	GCA_005048075.1	Staphylococcaceae	https://ftp.ensemblgenomes.ebi.ac.uk/pub/bacteria/release-60/fasta/bacteria_104_collection/staphylococcus_chromogenes_gca_005048075/pep/Staphylococcus_chromogenes_gca_005048075.ASM504807v1.pep.all.fa.gz
Staphylococcus_cohnii	GCA_000981215.1	Staphylococcaceae	https://ftp.ensemblgenomes.ebi.ac.uk/pub/bacteria/release-60/fasta/bacteria_2_collection/staphylococcus_cohnii_subsp_cohnii_gca_000981215/pep/Staphylococcus_cohnii_subsp_cohnii_gca_000981215.ASM98121v1.pep.all.fa.gz
Staphylococcus_condimenti	GCA_900637235.1	Staphylococcaceae	https://ftp.ensemblgenomes.ebi.ac.uk/pub/bacteria/release-60/fasta/bacteria_29_collection/staphylococcus_condimenti_gca_900637235/pep/Staphylococcus_condimenti_gca_900637235.50305_D01.pep.all.fa.gz
Staphylococcus_croceilyticus	GCA_002902575.1	Staphylococcaceae	https://ftp.ensemblgenomes.ebi.ac.uk/pub/bacteria/release-60/fasta/bacteria_108_collection/staphylococcus_croceilyticus_gca_002902575/pep/Staphylococcus_croceilyticus_gca_002902575.ASM290257v1.pep.all.fa.gz
Staphylococcus_debuckii	GCA_003718735.1	Staphylococcaceae	https://ftp.ensemblgenomes.ebi.ac.uk/pub/bacteria/release-60/fasta/bacteria_84_collection/staphylococcus_debuckii_gca_003718735/pep/Staphylococcus_debuckii_gca_003718735.ASM371873v1.pep.all.fa.gz
Staphylococcus_delphini	GCA_900636325.1	Staphylococcaceae	https://ftp.ensemblgenomes.ebi.ac.uk/pub/bacteria/release-60/fasta/bacteria_111_collection/staphylococcus_delphini_gca_900636325/pep/Staphylococcus_delphini_gca_900636325.40415_H02.pep.all.fa.gz
Staphylococcus_devriesei	GCA_900458355.1	Staphylococcaceae	https://ftp.ensemblgenomes.ebi.ac.uk/pub/bacteria/release-60/fasta/bacteria_25_collection/staphylococcus_devriesei_gca_900458355/pep/Staphylococcus_devriesei_gca_900458355.50305_E01.pep.all.fa.gz
Staphylococcus_edaphicus	GCA_002614725.1	Staphylococcaceae	https://ftp.ensemblgenomes.ebi.ac.uk/pub/bacteria/release-60/fasta/bacteria_49_collection/staphylococcus_edaphicus_gca_002614725/pep/Staphylococcus_edaphicus_gca_002614725.ASM261472v1.pep.all.fa.gz
Staphylococcus_epidermidis	GCA_004920235.1	Staphylococcaceae	https://ftp.ensemblgenomes.ebi.ac.uk/pub/bacteria/release-60/fasta/bacteria_50_collection/staphylococcus_epidermidis_fs1_gca_004920235/pep/Staphylococcus_epidermidis_fs1_gca_004920235.ASM492023v1.pep.all.fa.gz
Staphylococcus_equorum	GCA_003577715.1	Staphylococcaceae	https://ftp.ensemblgenomes.ebi.ac.uk/pub/bacteria/release-60/fasta/bacteria_33_collection/staphylococcus_equorum_gca_003577715/pep/Staphylococcus_equorum_gca_003577715.ASM357771v1.pep.all.fa.gz
Staphylococcus_felis	GCA_003388115.1	Staphylococcaceae	https://ftp.ensemblgenomes.ebi.ac.uk/pub/bacteria/release-60/fasta/bacteria_73_collection/staphylococcus_felis_gca_003388115/pep/Staphylococcus_felis_gca_003388115.ASM338811v1.pep.all.fa.gz
Staphylococcus_gallinarum	GCA_900458615.1	Staphylococcaceae	https://ftp.ensemblgenomes.ebi.ac.uk/pub/bacteria/release-60/fasta/bacteria_83_collection/staphylococcus_gallinarum_gca_900458615/pep/Staphylococcus_gallinarum_gca_900458615.35910_D02.pep.all.fa.gz
Staphylococcus_haemolyticus	GCA_000009865.1	Staphylococcaceae	https://ftp.ensemblgenomes.ebi.ac.uk/pub/bacteria/release-60/fasta/bacteria_10_collection/staphylococcus_haemolyticus_jcsc1435_gca_000009865/pep/Staphylococcus_haemolyticus_jcsc1435_gca_000009865.ASM986v1.pep.all.fa.gz
Staphylococcus_hominis	GCA_004329095.1	Staphylococcaceae	https://ftp.ensemblgenomes.ebi.ac.uk/pub/bacteria/release-60/fasta/bacteria_73_collection/staphylococcus_hominis_gca_004329095/pep/Staphylococcus_hominis_gca_004329095.ASM432909v1.pep.all.fa.gz
Staphylococcus_hyicus	GCA_900636345.1	Staphylococcaceae	https://ftp.ensemblgenomes.ebi.ac.uk/pub/bacteria/release-60/fasta/bacteria_99_collection/staphylococcus_hyicus_gca_900636345/pep/Staphylococcus_hyicus_gca_900636345.40871_E01.pep.all.fa.gz
Staphylococcus_intermedius	GCA_900458545.1	Staphylococcaceae	https://ftp.ensemblgenomes.ebi.ac.uk/pub/bacteria/release-60/fasta/bacteria_85_collection/staphylococcus_intermedius_nctc_11048_gca_900458545/pep/Staphylococcus_intermedius_nctc_11048_gca_900458545.42197_D02.pep.all.fa.gz
Staphylococcus_kloosii	GCA_001593625.1	Staphylococcaceae	https://ftp.ensemblgenomes.ebi.ac.uk/pub/bacteria/release-60/fasta/bacteria_16_collection/staphylococcus_kloosii_gca_001593625/pep/Staphylococcus_kloosii_gca_001593625.ASM159362v1.pep.all.fa.gz
Staphylococcus_lugdunensis	GCA_004329485.1	Staphylococcaceae	https://ftp.ensemblgenomes.ebi.ac.uk/pub/bacteria/release-60/fasta/bacteria_74_collection/staphylococcus_lugdunensis_gca_004329485/pep/Staphylococcus_lugdunensis_gca_004329485.ASM432948v1.pep.all.fa.gz
Staphylococcus_lutrae	GCA_002902165.1	Staphylococcaceae	https://ftp.ensemblgenomes.ebi.ac.uk/pub/bacteria/release-60/fasta/bacteria_35_collection/staphylococcus_lutrae_gca_002902165/pep/Staphylococcus_lutrae_gca_002902165.ASM290216v1.pep.all.fa.gz
Staphylococcus_massiliensis	GCA_000314555.1	Staphylococcaceae	https://ftp.ensemblgenomes.ebi.ac.uk/pub/bacteria/release-60/fasta/bacteria_1_collection/staphylococcus_massiliensis_s46_gca_000314555/pep/Staphylococcus_massiliensis_s46_gca_000314555.ASM31455v1.pep.all.fa.gz
Staphylococcus_microti	GCA_900458705.1	Staphylococcaceae	https://ftp.ensemblgenomes.ebi.ac.uk/pub/bacteria/release-60/fasta/bacteria_60_collection/staphylococcus_microti_gca_900458705/pep/Staphylococcus_microti_gca_900458705.50432_E01.pep.all.fa.gz
Staphylococcus_muscae	GCA_900187005.1	Staphylococcaceae	https://ftp.ensemblgenomes.ebi.ac.uk/pub/bacteria/release-60/fasta/bacteria_22_collection/staphylococcus_muscae_gca_900187005/pep/Staphylococcus_muscae_gca_900187005.50569_B01.pep.all.fa.gz
Staphylococcus_nepalensis	GCA_900458695.1	Staphylococcaceae	https://ftp.ensemblgenomes.ebi.ac.uk/pub/bacteria/release-60/fasta/bacteria_68_collection/staphylococcus_nepalensis_gca_900458695/pep/Staphylococcus_nepalensis_gca_900458695.50305_G01.pep.all.fa.gz
Staphylococcus_pasteuri	GCA_003970575.1	Staphylococcaceae	https://ftp.ensemblgenomes.ebi.ac.uk/pub/bacteria/release-60/fasta/bacteria_47_collection/staphylococcus_pasteuri_gca_003970575/pep/Staphylococcus_pasteuri_gca_003970575.ASM397057v1.pep.all.fa.gz
Staphylococcus_petrasii	GCA_900458825.1	Staphylococcaceae	https://ftp.ensemblgenomes.ebi.ac.uk/pub/bacteria/release-60/fasta/bacteria_109_collection/staphylococcus_petrasii_gca_900458825/pep/Staphylococcus_petrasii_gca_900458825.50432_D01.pep.all.fa.gz
Staphylococcus_pettenkoferi	GCA_000260275.1	Staphylococcaceae	https://ftp.ensemblgenomes.ebi.ac.uk/pub/bacteria/release-60/fasta/bacteria_58_collection/staphylococcus_pettenkoferi_vcu012_gca_000260275/pep/Staphylococcus_pettenkoferi_vcu012_gca_000260275.ASM26027v1.pep.all.fa.gz
Staphylococcus_piscifermentans	GCA_900186985.1	Staphylococcaceae	https://ftp.ensemblgenomes.ebi.ac.uk/pub/bacteria/release-60/fasta/bacteria_53_collection/staphylococcus_piscifermentans_gca_900186985/pep/Staphylococcus_piscifermentans_gca_900186985.50377_C01.pep.all.fa.gz
Staphylococcus_pseudintermedius	GCA_004794855.1	Staphylococcaceae	https://ftp.ensemblgenomes.ebi.ac.uk/pub/bacteria/release-60/fasta/bacteria_112_collection/staphylococcus_pseudintermedius_gca_004794855/pep/Staphylococcus_pseudintermedius_gca_004794855.ASM479485v1.pep.all.fa.gz
Staphylococcus_pseudoxylosus	GCA_003697915.1	Staphylococcaceae	https://ftp.ensemblgenomes.ebi.ac.uk/pub/bacteria/release-60/fasta/bacteria_35_collection/staphylococcus_sp_s04009_gca_003697915/pep/Staphylococcus_sp_s04009_gca_003697915.ASM369791v1.pep.all.fa.gz
Staphylococcus_rostri	GCA_002902145.1	Staphylococcaceae	https://ftp.ensemblgenomes.ebi.ac.uk/pub/bacteria/release-60/fasta/bacteria_62_collection/staphylococcus_rostri_gca_002902145/pep/Staphylococcus_rostri_gca_002902145.ASM290214v1.pep.all.fa.gz
Staphylococcus_saccharolyticus	GCA_900458815.1	Staphylococcaceae	https://ftp.ensemblgenomes.ebi.ac.uk/pub/bacteria/release-60/fasta/bacteria_26_collection/staphylococcus_saccharolyticus_gca_900458815/pep/Staphylococcus_saccharolyticus_gca_900458815.49699_H02.pep.all.fa.gz
Staphylococcus_saprophyticus	GCA_006094355.1	Staphylococcaceae	https://ftp.ensemblgenomes.ebi.ac.uk/pub/bacteria/release-60/fasta/bacteria_45_collection/staphylococcus_saprophyticus_subsp_saprophyticus_atcc_15305_nctc_7292_gca_006094355/pep/Staphylococcus_saprophyticus_subsp_saprophyticus_atcc_15305_nctc_7292_gca_006094355.ASM609435v1.pep.all.fa.gz
Staphylococcus_schleiferi	GCA_003968855.1	Staphylococcaceae	https://ftp.ensemblgenomes.ebi.ac.uk/pub/bacteria/release-60/fasta/bacteria_89_collection/staphylococcus_schleiferi_subsp_schleiferi_gca_003968855/pep/Staphylococcus_schleiferi_subsp_schleiferi_gca_003968855.ASM396885v1.pep.all.fa.gz
Staphylococcus_schweitzeri	GCA_900636685.1	Staphylococcaceae	https://ftp.ensemblgenomes.ebi.ac.uk/pub/bacteria/release-60/fasta/bacteria_67_collection/staphylococcus_schweitzeri_gca_900636685/pep/Staphylococcus_schweitzeri_gca_900636685.43874_A01.pep.all.fa.gz
Staphylococcus_simiae	GCA_000235645.2	Staphylococcaceae	https://ftp.ensemblgenomes.ebi.ac.uk/pub/bacteria/release-60/fasta/bacteria_128_collection/staphylococcus_simiae_ccm_7213_ccug_51256_gca_000235645/pep/Staphylococcus_simiae_ccm_7213_ccug_51256_gca_000235645.ASM23564v1.pep.all.fa.gz
Staphylococcus_simulans	GCA_900474685.1	Staphylococcaceae	https://ftp.ensemblgenomes.ebi.ac.uk/pub/bacteria/release-60/fasta/bacteria_48_collection/staphylococcus_simulans_gca_900474685/pep/Staphylococcus_simulans_gca_900474685.40961_B01.pep.all.fa.gz
Staphylococcus_sp_AntiMn-1	GCA_001663395.1	Staphylococcaceae	https://ftp.ensemblgenomes.ebi.ac.uk/pub/bacteria/release-60/fasta/bacteria_15_collection/staphylococcus_sp_antimn_1_gca_001663395/pep/Staphylococcus_sp_antimn_1_gca_001663395.ASM166339v1.pep.all.fa.gz
Staphylococcus_sp_AtHG25	GCA_003217445.1	Staphylococcaceae	https://ftp.ensemblgenomes.ebi.ac.uk/pub/bacteria/release-60/fasta/bacteria_72_collection/staphylococcus_sp_athg25_gca_003217445/pep/Staphylococcus_sp_athg25_gca_003217445.ASM321744v1.pep.all.fa.gz
Staphylococcus_sp_EGD-HP3	GCA_000463545.2	Staphylococcaceae	https://ftp.ensemblgenomes.ebi.ac.uk/pub/bacteria/release-60/fasta/bacteria_116_collection/staphylococcus_sp_egd_hp3_gca_000463545/pep/Staphylococcus_sp_egd_hp3_gca_000463545.GS_De_Novo_Assembly.pep.all.fa.gz
Staphylococcus_sp_HGB0015	GCA_000411275.1	Staphylococcaceae	https://ftp.ensemblgenomes.ebi.ac.uk/pub/bacteria/release-60/fasta/bacteria_116_collection/staphylococcus_sp_hgb0015_gca_000411275/pep/Staphylococcus_sp_hgb0015_gca_000411275.Stap_sp_HGB0015_V1.pep.all.fa.gz
Staphylococcus_sp_HMSC036D05	GCA_001836225.1	Staphylococcaceae	https://ftp.ensemblgenomes.ebi.ac.uk/pub/bacteria/release-60/fasta/bacteria_65_collection/staphylococcus_sp_hmsc036d05_gca_001836225/pep/Staphylococcus_sp_hmsc036d05_gca_001836225.ASM183622v1.pep.all.fa.gz
Staphylococcus_sp_HMSC055H04	GCA_001811775.1	Staphylococcaceae	https://ftp.ensemblgenomes.ebi.ac.uk/pub/bacteria/release-60/fasta/bacteria_46_collection/staphylococcus_sp_hmsc055h04_gca_001811775/pep/Staphylococcus_sp_hmsc055h04_gca_001811775.ASM181177v1.pep.all.fa.gz
Staphylococcus_sp_HMSC067F07	GCA_001837405.1	Staphylococcaceae	https://ftp.ensemblgenomes.ebi.ac.uk/pub/bacteria/release-60/fasta/bacteria_77_collection/staphylococcus_sp_hmsc067f07_gca_001837405/pep/Staphylococcus_sp_hmsc067f07_gca_001837405.ASM183740v1.pep.all.fa.gz
Staphylococcus_sp_HMSC068D05	GCA_001813495.1	Staphylococcaceae	https://ftp.ensemblgenomes.ebi.ac.uk/pub/bacteria/release-60/fasta/bacteria_23_collection/staphylococcus_sp_hmsc068d05_gca_001813495/pep/Staphylococcus_sp_hmsc068d05_gca_001813495.ASM181349v1.pep.all.fa.gz
Staphylococcus_sp_HMSC070A03	GCA_001838525.1	Staphylococcaceae	https://ftp.ensemblgenomes.ebi.ac.uk/pub/bacteria/release-60/fasta/bacteria_71_collection/staphylococcus_sp_hmsc070a03_gca_001838525/pep/Staphylococcus_sp_hmsc070a03_gca_001838525.ASM183852v1.pep.all.fa.gz
Staphylococcus_sp_HMSC071G07	GCA_001811435.1	Staphylococcaceae	https://ftp.ensemblgenomes.ebi.ac.uk/pub/bacteria/release-60/fasta/bacteria_96_collection/staphylococcus_sp_hmsc071g07_gca_001811435/pep/Staphylococcus_sp_hmsc071g07_gca_001811435.ASM181143v1.pep.all.fa.gz
Staphylococcus_sp_HMSC078E07	GCA_001813345.1	Staphylococcaceae	https://ftp.ensemblgenomes.ebi.ac.uk/pub/bacteria/release-60/fasta/bacteria_26_collection/staphylococcus_sp_hmsc078e07_gca_001813345/pep/Staphylococcus_sp_hmsc078e07_gca_001813345.ASM181334v1.pep.all.fa.gz
Staphylococcus_sp_HMSC13A10	GCA_001808005.1	Staphylococcaceae	https://ftp.ensemblgenomes.ebi.ac.uk/pub/bacteria/release-60/fasta/bacteria_66_collection/staphylococcus_sp_hmsc13a10_gca_001808005/pep/Staphylococcus_sp_hmsc13a10_gca_001808005.ASM180800v1.pep.all.fa.gz
Staphylococcus_sp_HMSC14D01	GCA_001808105.1	Staphylococcaceae	https://ftp.ensemblgenomes.ebi.ac.uk/pub/bacteria/release-60/fasta/bacteria_102_collection/staphylococcus_sp_hmsc14d01_gca_001808105/pep/Staphylococcus_sp_hmsc14d01_gca_001808105.ASM180810v1.pep.all.fa.gz
Staphylococcus_sp_HMSC34G04	GCA_001838765.1	Staphylococcaceae	https://ftp.ensemblgenomes.ebi.ac.uk/pub/bacteria/release-60/fasta/bacteria_41_collection/staphylococcus_sp_hmsc34g04_gca_001838765/pep/Staphylococcus_sp_hmsc34g04_gca_001838765.ASM183876v1.pep.all.fa.gz
Staphylococcus_sp_HMSC62A08	GCA_001839105.1	Staphylococcaceae	https://ftp.ensemblgenomes.ebi.ac.uk/pub/bacteria/release-60/fasta/bacteria_92_collection/staphylococcus_sp_hmsc62a08_gca_001839105/pep/Staphylococcus_sp_hmsc62a08_gca_001839105.ASM183910v1.pep.all.fa.gz
Staphylococcus_sp_LCT-H4	GCA_001866145.1	Staphylococcaceae	https://ftp.ensemblgenomes.ebi.ac.uk/pub/bacteria/release-60/fasta/bacteria_60_collection/staphylococcus_sp_lct_h4_gca_001866145/pep/Staphylococcus_sp_lct_h4_gca_001866145.ASM186614v1.pep.all.fa.gz
Staphylococcus_sp_MB371	GCA_002016685.1	Staphylococcaceae	https://ftp.ensemblgenomes.ebi.ac.uk/pub/bacteria/release-60/fasta/bacteria_88_collection/staphylococcus_sp_mb371_gca_002016685/pep/Staphylococcus_sp_mb371_gca_002016685.ASM201668v1.pep.all.fa.gz
Staphylococcus_sp_NAM3COL9	GCA_001431205.1	Staphylococcaceae	https://ftp.ensemblgenomes.ebi.ac.uk/pub/bacteria/release-60/fasta/bacteria_8_collection/staphylococcus_sp_nam3col9_gca_001431205/pep/Staphylococcus_sp_nam3col9_gca_001431205.ASM143120v1.pep.all.fa.gz
Staphylococcus_sp_OJ82	GCA_000294465.1	Staphylococcaceae	https://ftp.ensemblgenomes.ebi.ac.uk/pub/bacteria/release-60/fasta/bacteria_10_collection/staphylococcus_sp_oj82_gca_000294465/pep/Staphylococcus_sp_oj82_gca_000294465.ASM29446v1.pep.all.fa.gz
Staphylococcus_sp_SNAZ_59	GCA_004135025.1	Staphylococcaceae	https://ftp.ensemblgenomes.ebi.ac.uk/pub/bacteria/release-60/fasta/bacteria_49_collection/staphylococcus_sp_snaz_59_gca_004135025/pep/Staphylococcus_sp_snaz_59_gca_004135025.ASM413502v1.pep.all.fa.gz
Staphylococcus_sp_UMB0328	GCA_002940975.1	Staphylococcaceae	https://ftp.ensemblgenomes.ebi.ac.uk/pub/bacteria/release-60/fasta/bacteria_28_collection/staphylococcus_sp_umb0328_gca_002940975/pep/Staphylococcus_sp_umb0328_gca_002940975.ASM294097v1.pep.all.fa.gz
Staphylococcus_succinus	GCA_003043355.1	Staphylococcaceae	https://ftp.ensemblgenomes.ebi.ac.uk/pub/bacteria/release-60/fasta/bacteria_67_collection/staphylococcus_succinus_gca_003043355/pep/Staphylococcus_succinus_gca_003043355.ASM304335v1.pep.all.fa.gz
Staphylococcus_warneri	GCA_003344065.1	Staphylococcaceae	https://ftp.ensemblgenomes.ebi.ac.uk/pub/bacteria/release-60/fasta/bacteria_54_collection/staphylococcus_warneri_gca_003344065/pep/Staphylococcus_warneri_gca_003344065.ASM334406v1.pep.all.fa.gz
Staphylococcus_xylosus	GCA_005864455.1	Staphylococcaceae	https://ftp.ensemblgenomes.ebi.ac.uk/pub/bacteria/release-60/fasta/bacteria_53_collection/staphylococcus_xylosus_gca_005864455/pep/Staphylococcus_xylosus_gca_005864455.ASM586445v1.pep.all.fa.gz
Bacillus_anthracis	GCA_000143605.1	Bacillaceae	https://ftp.ensemblgenomes.ebi.ac.uk/pub/bacteria/release-60/fasta/bacteria_6_collection/bacillus_cereus_biovar_anthracis_str_ci_gca_000143605/pep/Bacillus_cereus_biovar_anthracis_str_ci_gca_000143605.ASM14360v1.pep.all.fa.gz
Bacillus_subtilis	GCA_000338735.1	Bacillaceae	https://ftp.ensemblgenomes.ebi.ac.uk/pub/bacteria/release-60/fasta/bacteria_113_collection/bacillus_subtilis_xf_1_gca_000338735/pep/Bacillus_subtilis_xf_1_gca_000338735.ASM33873v1.pep.all.fa.gz

## Sheet: Fungal general dataset (30 samp
Sample	Accession	Family	Url
Eremothecium_cymbalariae	GCA_000235365.1	Saccharomycetaceae	https://ftp.ensemblgenomes.ebi.ac.uk/pub/fungi/release-60/fasta/fungi_ascomycota1_collection/eremothecium_cymbalariae_dbvpg_7215_gca_000235365/pep/Eremothecium_cymbalariae_dbvpg_7215_gca_000235365.ASM23536v1.pep.all.fa.gz
Eremothecium_gossypii	GCA_000968835.1	Saccharomycetaceae	https://ftp.ensemblgenomes.ebi.ac.uk/pub/fungi/release-60/fasta/fungi_ascomycota2_collection/eremothecium_gossypii_fdag1_gca_000968835/pep/Eremothecium_gossypii_fdag1_gca_000968835.ASM96883v1.pep.all.fa.gz
Kluyveromyces_lactis	GCA_000002515.1	Saccharomycetaceae	https://ftp.ensemblgenomes.ebi.ac.uk/pub/fungi/release-60/fasta/fungi_ascomycota1_collection/kluyveromyces_lactis_gca_000002515/pep/Kluyveromyces_lactis_gca_000002515.ASM251v1.pep.all.fa.gz
Kluyveromyces_marxianus	GCA_001854445.2	Saccharomycetaceae	https://ftp.ensemblgenomes.ebi.ac.uk/pub/fungi/release-60/fasta/fungi_ascomycota4_collection/kluyveromyces_marxianus_gca_001854445/pep/Kluyveromyces_marxianus_gca_001854445.ASM185444v2.pep.all.fa.gz
Lachancea_dasiensis	GCA_900074725.1	Saccharomycetaceae	https://ftp.ensemblgenomes.ebi.ac.uk/pub/fungi/release-60/fasta/fungi_ascomycota3_collection/lachancea_dasiensis_cbs_10888_gca_900074725/pep/Lachancea_dasiensis_cbs_10888_gca_900074725.LADA0.pep.all.fa.gz
Lachancea_fermentati	GCA_900074765.1	Saccharomycetaceae	https://ftp.ensemblgenomes.ebi.ac.uk/pub/fungi/release-60/fasta/fungi_ascomycota3_collection/lachancea_fermentati_gca_900074765/pep/Lachancea_fermentati_gca_900074765.LAFE0.pep.all.fa.gz
Lachancea_lanzarotensis	GCA_000938715.1	Saccharomycetaceae	https://ftp.ensemblgenomes.ebi.ac.uk/pub/fungi/release-60/fasta/fungi_ascomycota2_collection/lachancea_lanzarotensis_gca_000938715/pep/Lachancea_lanzarotensis_gca_000938715.LALA0.pep.all.fa.gz
Lachancea_meyersii	GCA_900074715.1	Saccharomycetaceae	https://ftp.ensemblgenomes.ebi.ac.uk/pub/fungi/release-60/fasta/fungi_ascomycota3_collection/lachancea_meyersii_cbs_8951_gca_900074715/pep/Lachancea_meyersii_cbs_8951_gca_900074715.LAME0.pep.all.fa.gz
Lachancea_mirantina	GCA_900074745.1	Saccharomycetaceae	https://ftp.ensemblgenomes.ebi.ac.uk/pub/fungi/release-60/fasta/fungi_ascomycota3_collection/lachancea_mirantina_gca_900074745/pep/Lachancea_mirantina_gca_900074745.LAMI0.pep.all.fa.gz
Lachancea_nothofagi	GCA_900074755.1	Saccharomycetaceae	https://ftp.ensemblgenomes.ebi.ac.uk/pub/fungi/release-60/fasta/fungi_ascomycota3_collection/lachancea_nothofagi_cbs_11611_gca_900074755/pep/Lachancea_nothofagi_cbs_11611_gca_900074755.LANO0.pep.all.fa.gz
Lachancea_quebecensis	GCA_002900925.1	Saccharomycetaceae	https://ftp.ensemblgenomes.ebi.ac.uk/pub/fungi/release-60/fasta/fungi_ascomycota4_collection/lachancea_quebecensis_gca_002900925/pep/Lachancea_quebecensis_gca_002900925.ASM290092v1.pep.all.fa.gz
Lachancea_sp_fantastica	GCA_900074735.1	Saccharomycetaceae	https://ftp.ensemblgenomes.ebi.ac.uk/pub/fungi/release-60/fasta/fungi_ascomycota3_collection/lachancea_sp_cbs_6924_gca_900074735/pep/Lachancea_sp_cbs_6924_gca_900074735.LAFA0.pep.all.fa.gz
Lachancea_thermotolerans	GCA_000142805.1	Saccharomycetaceae	https://ftp.ensemblgenomes.ebi.ac.uk/pub/fungi/release-60/fasta/fungi_ascomycota1_collection/lachancea_thermotolerans_cbs_6340_gca_000142805/pep/Lachancea_thermotolerans_cbs_6340_gca_000142805.ASM14280v1.pep.all.fa.gz
Naumovozyma_castellii	GCA_000237345.1	Saccharomycetaceae	https://ftp.ensemblgenomes.ebi.ac.uk/pub/fungi/release-60/fasta/fungi_ascomycota1_collection/naumovozyma_castellii_cbs_4309_gca_000237345/pep/Naumovozyma_castellii_cbs_4309_gca_000237345.ASM23734v1.pep.all.fa.gz
Naumovozyma_dairenensis	GCA_000227115.2	Saccharomycetaceae	https://ftp.ensemblgenomes.ebi.ac.uk/pub/fungi/release-60/fasta/fungi_ascomycota1_collection/naumovozyma_dairenensis_cbs_421_gca_000227115/pep/Naumovozyma_dairenensis_cbs_421_gca_000227115.ASM22711v2.pep.all.fa.gz
Saccharomyces_boulardii_nom_inval	GCA_001413975.1	Saccharomycetaceae	https://ftp.ensemblgenomes.ebi.ac.uk/pub/fungi/release-60/fasta/fungi_ascomycota3_collection/saccharomyces_boulardii_nom_inval_gca_001413975/pep/Saccharomyces_boulardii_nom_inval_gca_001413975.ASM141397v1.pep.all.fa.gz
Saccharomyces_cerevisiae	GCA_014132395.1	Saccharomycetaceae	https://ftp.ensemblgenomes.ebi.ac.uk/pub/fungi/release-60/fasta/fungi_ascomycota5_collection/saccharomyces_cerevisiae_gca_014132395/pep/Saccharomyces_cerevisiae_gca_014132395.Scer_P-684_01.pep.all.fa.gz
Saccharomyces_cerevisiae_x_Saccharomyces_kudriavzevii	GCA_000326105.1	Saccharomycetaceae	https://ftp.ensemblgenomes.ebi.ac.uk/pub/fungi/release-60/fasta/fungi_ascomycota1_collection/saccharomyces_cerevisiae_x_saccharomyces_kudriavzevii_vin7_gca_000326105/pep/Saccharomyces_cerevisiae_x_saccharomyces_kudriavzevii_vin7_gca_000326105.ASM32610v1.pep.all.fa.gz
Saccharomyces_eubayanus	GCA_001298625.1	Saccharomycetaceae	https://ftp.ensemblgenomes.ebi.ac.uk/pub/fungi/release-60/fasta/fungi_ascomycota3_collection/saccharomyces_eubayanus_gca_001298625/pep/Saccharomyces_eubayanus_gca_001298625.SEUB3.0.pep.all.fa.gz
Saccharomyces_kudriavzevii	GCA_000167075.2	Saccharomycetaceae	https://ftp.ensemblgenomes.ebi.ac.uk/pub/fungi/release-60/fasta/fungi_ascomycota1_collection/saccharomyces_kudriavzevii_ifo_1802_gca_000167075/pep/Saccharomyces_kudriavzevii_ifo_1802_gca_000167075.Saccharomyces_kudriavzevii_strain_IFO1802_v1.0.pep.all.fa.gz
Saccharomyces_pastorianus	GCA_011022315.1	Saccharomycetaceae	https://ftp.ensemblgenomes.ebi.ac.uk/pub/fungi/release-60/fasta/fungi_ascomycota4_collection/saccharomyces_pastorianus_gca_011022315/pep/Saccharomyces_pastorianus_gca_011022315.ASM1102231v1.pep.all.fa.gz
Torulaspora_delbrueckii	GCA_000243375.1	Saccharomycetaceae	https://ftp.ensemblgenomes.ebi.ac.uk/pub/fungi/release-60/fasta/fungi_ascomycota1_collection/torulaspora_delbrueckii_gca_000243375/pep/Torulaspora_delbrueckii_gca_000243375.ASM24337v1.pep.all.fa.gz
Torulaspora_globosa	GCA_014133895.1	Saccharomycetaceae	https://ftp.ensemblgenomes.ebi.ac.uk/pub/fungi/release-60/fasta/fungi_ascomycota5_collection/torulaspora_globosa_gca_014133895/pep/Torulaspora_globosa_gca_014133895.ASM1413389v1.pep.all.fa.gz
Zygosaccharomyces_bailii	GCA_900162805.1	Saccharomycetaceae	https://ftp.ensemblgenomes.ebi.ac.uk/pub/fungi/release-60/fasta/fungi_ascomycota4_collection/zygosaccharomyces_bailii_gca_900162805/pep/Zygosaccharomyces_bailii_gca_900162805.version_1.pep.all.fa.gz
Zygosaccharomyces_mellis	GCA_005406105.1	Saccharomycetaceae	https://ftp.ensemblgenomes.ebi.ac.uk/pub/fungi/release-60/fasta/fungi_ascomycota5_collection/zygosaccharomyces_mellis_gca_005406105/pep/Zygosaccharomyces_mellis_gca_005406105.ZmellisCa-7_1.0.pep.all.fa.gz
Zygosaccharomyces_parabailii	GCA_001984395.2	Saccharomycetaceae	https://ftp.ensemblgenomes.ebi.ac.uk/pub/fungi/release-60/fasta/fungi_ascomycota3_collection/zygosaccharomyces_parabailii_gca_001984395/pep/Zygosaccharomyces_parabailii_gca_001984395.ASM198439v2.pep.all.fa.gz
Zygosaccharomyces_rouxii	GCA_001972345.1	Saccharomycetaceae	https://ftp.ensemblgenomes.ebi.ac.uk/pub/fungi/release-60/fasta/fungi_ascomycota3_collection/zygosaccharomyces_rouxii_gca_001972345/pep/Zygosaccharomyces_rouxii_gca_001972345.ZYGR_assembly01.pep.all.fa.gz
Ashbya_aceris_nom_inval	GCA_000412225.2	Saccharomycetaceae	https://ftp.ensemblgenomes.ebi.ac.uk/pub/fungi/release-60/fasta/fungi_ascomycota1_collection/saccharomycetaceae_sp_ashbya_aceri_gca_000412225/pep/Saccharomycetaceae_sp_ashbya_aceri_gca_000412225.ASM41222v2.pep.all.fa.gz
Cyberlindnera_fabianii	GCA_001983305.1	Phaffomycetaceae	https://ftp.ensemblgenomes.ebi.ac.uk/pub/fungi/release-60/fasta/fungi_ascomycota3_collection/cyberlindnera_fabianii_gca_001983305/pep/Cyberlindnera_fabianii_gca_001983305.ASM198330v1.pep.all.fa.gz
Cyberlindnera_jadinii	GCA_001661405.1	Phaffomycetaceae	https://ftp.ensemblgenomes.ebi.ac.uk/pub/fungi/release-60/fasta/fungi_ascomycota3_collection/cyberlindnera_jadinii_nrrl_y_1542_gca_001661405/pep/Cyberlindnera_jadinii_nrrl_y_1542_gca_001661405.Cybja1.pep.all.fa.gz

## Sheet: Bacterial distant dataset (251 
Sample	Accession	Order	Url
Abditibacterium_utsteinense	GCA_002973605.1	Abditibacteriales	https://ftp.ensemblgenomes.ebi.ac.uk/pub/bacteria/release-60/fasta/bacteria_59_collection/abditibacterium_utsteinense_gca_002973605/pep/Abditibacterium_utsteinense_gca_002973605.ASM297360v1.pep.all.fa.gz
Parathermosynechococcus_lividus	GCA_002754935.1	Acaryochloridales	https://ftp.ensemblgenomes.ebi.ac.uk/pub/bacteria/release-60/fasta/bacteria_80_collection/thermostichus_lividus_pcc_6715_gca_002754935/pep/Thermostichus_lividus_pcc_6715_gca_002754935.ASM275493v1.pep.all.fa.gz
Teichococcus_wenyumeiae	GCA_003611975.1	Acetobacterales	https://ftp.ensemblgenomes.ebi.ac.uk/pub/bacteria/release-60/fasta/bacteria_32_collection/roseomonas_wenyumeiae_gca_003611975/pep/Roseomonas_wenyumeiae_gca_003611975.ASM361197v1.pep.all.fa.gz
Onion_yellows_phytoplasma	GCA_000009845.1	Acholeplasmatales	https://ftp.ensemblgenomes.ebi.ac.uk/pub/bacteria/release-60/fasta/bacteria_6_collection/onion_yellows_phytoplasma_oy_m_gca_000009845/pep/Onion_yellows_phytoplasma_oy_m_gca_000009845.ASM984v1.pep.all.fa.gz
Succiniclasticum_ruminis	GCA_900112895.1	Acidaminococcales	https://ftp.ensemblgenomes.ebi.ac.uk/pub/bacteria/release-60/fasta/bacteria_105_collection/succiniclasticum_ruminis_dsm_9236_gca_900112895/pep/Succiniclasticum_ruminis_dsm_9236_gca_900112895.IMG-taxon_2654588123_annotated_assembly.pep.all.fa.gz
Sulfurifustis_variabilis	GCA_002355415.1	Acidiferrobacterales	https://ftp.ensemblgenomes.ebi.ac.uk/pub/bacteria/release-60/fasta/bacteria_96_collection/sulfurifustis_variabilis_gca_002355415/pep/Sulfurifustis_variabilis_gca_002355415.ASM235541v1.pep.all.fa.gz
Acidimicrobium_ferrooxidans	GCA_000023265.1	Acidimicrobiales	https://ftp.ensemblgenomes.ebi.ac.uk/pub/bacteria/release-60/fasta/bacteria_16_collection/acidimicrobium_ferrooxidans_dsm_10331_gca_000023265/pep/Acidimicrobium_ferrooxidans_dsm_10331_gca_000023265.ASM2326v1.pep.all.fa.gz
Acidithiobacillus_thiooxidans	GCA_001705805.1	Acidithiobacillales	https://ftp.ensemblgenomes.ebi.ac.uk/pub/bacteria/release-60/fasta/bacteria_12_collection/acidithiobacillus_thiooxidans_gca_001705805/pep/Acidithiobacillus_thiooxidans_gca_001705805.ASM170580v1.pep.all.fa.gz
Acidothermus_cellulolyticus	GCA_000015025.1	Acidothermales	https://ftp.ensemblgenomes.ebi.ac.uk/pub/bacteria/release-60/fasta/bacteria_123_collection/acidothermus_cellulolyticus_11b_gca_000015025/pep/Acidothermus_cellulolyticus_11b_gca_000015025.ASM1502v1.pep.all.fa.gz
Winkia_neuii	GCA_000296485.1	Actinomycetales	https://ftp.ensemblgenomes.ebi.ac.uk/pub/bacteria/release-60/fasta/bacteria_26_collection/winkia_neuii_bv029a5_gca_000296485/pep/Winkia_neuii_bv029a5_gca_000296485.Acti_neui_BVS029A5_V1.pep.all.fa.gz
Actinopolyspora_xinjiangensis	GCA_900104475.1	Actinopolysporales	https://ftp.ensemblgenomes.ebi.ac.uk/pub/bacteria/release-60/fasta/bacteria_34_collection/actinopolyspora_xinjiangensis_gca_900104475/pep/Actinopolyspora_xinjiangensis_gca_900104475.IMG-taxon_2619619031_annotated_assembly.pep.all.fa.gz
Zobellella_taiwanensis	GCA_003012795.1	Aeromonadales	https://ftp.ensemblgenomes.ebi.ac.uk/pub/bacteria/release-60/fasta/bacteria_48_collection/zobellella_taiwanensis_gca_003012795/pep/Zobellella_taiwanensis_gca_003012795.ASM301279v1.pep.all.fa.gz
Phormidium_ambiguum_IAM_M-71	GCA_001904725.1	Aerosakkonematales	https://ftp.ensemblgenomes.ebi.ac.uk/pub/bacteria/release-60/fasta/bacteria_108_collection/phormidium_ambiguum_iam_m_71_gca_001904725/pep/Phormidium_ambiguum_iam_m_71_gca_001904725.ASM190472v1.pep.all.fa.gz
Thalassotalea_sp_PP2-459	GCA_001913705.1	Alteromonadales	https://ftp.ensemblgenomes.ebi.ac.uk/pub/bacteria/release-60/fasta/bacteria_48_collection/thalassotalea_sp_pp2_459_gca_001913705/pep/Thalassotalea_sp_pp2_459_gca_001913705.ASM191370v1.pep.all.fa.gz
Thermanaerothrix_daxensis	GCA_001306145.1	Anaerolineales	https://ftp.ensemblgenomes.ebi.ac.uk/pub/bacteria/release-60/fasta/bacteria_3_collection/thermanaerothrix_daxensis_gca_001306145/pep/Thermanaerothrix_daxensis_gca_001306145.ASM130614v1.pep.all.fa.gz
Thermocrinis_ruber	GCA_000512735.1	Aquificales	https://ftp.ensemblgenomes.ebi.ac.uk/pub/bacteria/release-60/fasta/bacteria_117_collection/thermocrinis_ruber_gca_000512735/pep/Thermocrinis_ruber_gca_000512735.ASM51273v1.pep.all.fa.gz
Ardenticatena_maritima	GCA_001306175.1	Ardenticatenales	https://ftp.ensemblgenomes.ebi.ac.uk/pub/bacteria/release-60/fasta/bacteria_8_collection/ardenticatena_maritima_gca_001306175/pep/Ardenticatena_maritima_gca_001306175.ASM130617v1.pep.all.fa.gz
Arenicella_xantha	GCA_003315245.1	Arenicellales	https://ftp.ensemblgenomes.ebi.ac.uk/pub/bacteria/release-60/fasta/bacteria_93_collection/arenicella_xantha_gca_003315245/pep/Arenicella_xantha_gca_003315245.ASM331524v1.pep.all.fa.gz
Bacillus_sp_KCTC_13219	GCA_001592865.1	Bacillales	https://ftp.ensemblgenomes.ebi.ac.uk/pub/bacteria/release-60/fasta/bacteria_15_collection/_bacillus_sp_kctc_13219_gca_001592865/pep/_bacillus_sp_kctc_13219_gca_001592865.KCTC_13210_a5.pep.all.fa.gz
Halobacteriovorax_sp_JY17	GCA_002753895.1	Bacteriovoracales	https://ftp.ensemblgenomes.ebi.ac.uk/pub/bacteria/release-60/fasta/bacteria_84_collection/halobacteriovorax_sp_jy17_gca_002753895/pep/Halobacteriovorax_sp_jy17_gca_002753895.ASM275389v1.pep.all.fa.gz
Xylanibacter_ruminicola	GCA_000025925.1	Bacteroidales	https://ftp.ensemblgenomes.ebi.ac.uk/pub/bacteria/release-60/fasta/bacteria_128_collection/prevotella_ruminicola_23_gca_000025925/pep/Prevotella_ruminicola_23_gca_000025925.ASM2592v1.pep.all.fa.gz
Rhodohalobacter_sp_SW132	GCA_003390325.1	Balneolales	https://ftp.ensemblgenomes.ebi.ac.uk/pub/bacteria/release-60/fasta/bacteria_66_collection/rhodohalobacter_sp_sw132_gca_003390325/pep/Rhodohalobacter_sp_sw132_gca_003390325.ASM339032v1.pep.all.fa.gz
Pseudobdellovibrionaceae_bacterium	GCA_002722705.1	Bdellovibrionales	https://ftp.ensemblgenomes.ebi.ac.uk/pub/bacteria/release-60/fasta/bacteria_107_collection/bdellovibrionaceae_bacterium_gca_002722705/pep/Bdellovibrionaceae_bacterium_gca_002722705.ASM272270v1.pep.all.fa.gz
Scardovia_wiggsiae	GCA_000275805.1	Bifidobacteriales	https://ftp.ensemblgenomes.ebi.ac.uk/pub/bacteria/release-60/fasta/bacteria_16_collection/scardovia_wiggsiae_f0424_gca_000275805/pep/Scardovia_wiggsiae_f0424_gca_000275805.Scar_wigg_F0424_V1.pep.all.fa.gz
Pyrinomonas_methylaliphatogenes	GCA_000820845.2	Blastocatellales	https://ftp.ensemblgenomes.ebi.ac.uk/pub/bacteria/release-60/fasta/bacteria_127_collection/pyrinomonas_methylaliphatogenes_gca_000820845/pep/Pyrinomonas_methylaliphatogenes_gca_000820845.K22.pep.all.fa.gz
Brachyspira_suanatina	GCA_001049755.1	Brachyspirales	https://ftp.ensemblgenomes.ebi.ac.uk/pub/bacteria/release-60/fasta/bacteria_128_collection/brachyspira_suanatina_gca_001049755/pep/Brachyspira_suanatina_gca_001049755.BRSU_AN4859_03.pep.all.fa.gz
Lujinxingia_sediminis	GCA_004005565.1	Bradymonadales	https://ftp.ensemblgenomes.ebi.ac.uk/pub/bacteria/release-60/fasta/bacteria_23_collection/bradymonadales_bacterium_seh01_gca_004005565/pep/Bradymonadales_bacterium_seh01_gca_004005565.ASM400556v1.pep.all.fa.gz
Brevinema_andersonii	GCA_900112165.1	Brevinematales	https://ftp.ensemblgenomes.ebi.ac.uk/pub/bacteria/release-60/fasta/bacteria_39_collection/brevinema_andersonii_gca_900112165/pep/Brevinema_andersonii_gca_900112165.IMG-taxon_2597490362_annotated_assembly.pep.all.fa.gz
Candidatus_Solibacter_usitatus	GCA_000014905.1	Bryobacterales	https://ftp.ensemblgenomes.ebi.ac.uk/pub/bacteria/release-60/fasta/bacteria_4_collection/candidatus_solibacter_usitatus_ellin6076_gca_000014905/pep/Candidatus_solibacter_usitatus_ellin6076_gca_000014905.ASM1490v1.pep.all.fa.gz
Acidovorax_ebreus	GCA_000022305.1	Burkholderiales	https://ftp.ensemblgenomes.ebi.ac.uk/pub/bacteria/release-60/fasta/bacteria_58_collection/acidovorax_ebreus_tpsy_gca_000022305/pep/Acidovorax_ebreus_tpsy_gca_000022305.ASM2230v1.pep.all.fa.gz
Caldicellulosiruptor_saccharolyticus	GCA_000016545.1	Caldicellulosiruptorales	https://ftp.ensemblgenomes.ebi.ac.uk/pub/bacteria/release-60/fasta/bacteria_6_collection/caldicellulosiruptor_saccharolyticus_dsm_8903_gca_000016545/pep/Caldicellulosiruptor_saccharolyticus_dsm_8903_gca_000016545.ASM1654v1.pep.all.fa.gz
Caldicoprobacter_oshimai	GCA_003242265.1	Caldicoprobacterales	https://ftp.ensemblgenomes.ebi.ac.uk/pub/bacteria/release-60/fasta/bacteria_91_collection/caldicoprobacter_oshimai_gca_003242265/pep/Caldicoprobacter_oshimai_gca_003242265.ASM324226v1.pep.all.fa.gz
Caldilinea_aerophila	GCA_000281175.1	Caldilineales	https://ftp.ensemblgenomes.ebi.ac.uk/pub/bacteria/release-60/fasta/bacteria_114_collection/caldilinea_aerophila_dsm_14535_nbrc_104270_gca_000281175/pep/Caldilinea_aerophila_dsm_14535_nbrc_104270_gca_000281175.ASM28117v1.pep.all.fa.gz
Caldithrix_abyssi	GCA_000241815.1	Calditrichales	https://ftp.ensemblgenomes.ebi.ac.uk/pub/bacteria/release-60/fasta/bacteria_58_collection/caldithrix_abyssi_dsm_13497_gca_000241815/pep/Caldithrix_abyssi_dsm_13497_gca_000241815.ASM24181v1.pep.all.fa.gz
Wolinella_succinogenes	GCA_000196135.1	Campylobacterales	https://ftp.ensemblgenomes.ebi.ac.uk/pub/bacteria/release-60/fasta/bacteria_116_collection/wolinella_succinogenes_dsm_1740_gca_000196135/pep/Wolinella_succinogenes_dsm_1740_gca_000196135.ASM19613v1.pep.all.fa.gz
Candidatus_Saccharicenans_subterraneus	GCA_003426165.1	Candidatus Aminicenantales	https://ftp.ensemblgenomes.ebi.ac.uk/pub/bacteria/release-60/fasta/bacteria_92_collection/candidatus_saccharicenans_subterraneum_gca_003426165/pep/Candidatus_saccharicenans_subterraneum_gca_003426165.ASM342616v1.pep.all.fa.gz
Candidatus_Berkiella_cookevillensis	GCA_001431315.1	Candidatus Berkiellales	https://ftp.ensemblgenomes.ebi.ac.uk/pub/bacteria/release-60/fasta/bacteria_8_collection/candidatus_berkiella_cookevillensis_gca_001431315/pep/Candidatus_berkiella_cookevillensis_gca_001431315.ASM143131v1.pep.all.fa.gz
Candidatus_Bipolaricaulis_sibiricus	GCA_004102645.1	Candidatus Bipolaricaulales	https://ftp.ensemblgenomes.ebi.ac.uk/pub/bacteria/release-60/fasta/bacteria_103_collection/candidatus_bipolaricaulis_sibiricus_gca_004102645/pep/Candidatus_bipolaricaulis_sibiricus_gca_004102645.ASM410264v1.pep.all.fa.gz
Candidatus_Scalindua_rubra	GCA_001723765.1	Candidatus Brocadiales	https://ftp.ensemblgenomes.ebi.ac.uk/pub/bacteria/release-60/fasta/bacteria_16_collection/candidatus_scalindua_rubra_gca_001723765/pep/Candidatus_scalindua_rubra_gca_001723765.ASM172376v1.pep.all.fa.gz
Candidatus_Syntrophosphaera_thermopropionivorans	GCA_004353895.1	Candidatus Cloacimonadales	https://ftp.ensemblgenomes.ebi.ac.uk/pub/bacteria/release-60/fasta/bacteria_61_collection/candidatus_syntrophosphaera_thermopropionivorans_gca_004353895/pep/Candidatus_syntrophosphaera_thermopropionivorans_gca_004353895.ASM435389v1.pep.all.fa.gz
Candidatus_Desulfofervidus_auxilii	GCA_001577525.1	Candidatus Desulfofervidales	https://ftp.ensemblgenomes.ebi.ac.uk/pub/bacteria/release-60/fasta/bacteria_19_collection/candidatus_desulfofervidus_auxilii_gca_001577525/pep/Candidatus_desulfofervidus_auxilii_gca_001577525.ASM157752v1.pep.all.fa.gz
Candidatus_Entotheonella_serta	GCA_002914425.1	Candidatus Entotheonellales	https://ftp.ensemblgenomes.ebi.ac.uk/pub/bacteria/release-60/fasta/bacteria_27_collection/candidatus_entotheonella_serta_gca_002914425/pep/Candidatus_entotheonella_serta_gca_002914425.ASM291442v1.pep.all.fa.gz
Candidatus_Eremiobacter_sp_RRmetagenome_bin22	GCA_003244105.1	Candidatus Eremiobacterales	https://ftp.ensemblgenomes.ebi.ac.uk/pub/bacteria/release-60/fasta/bacteria_45_collection/candidatus_eremiobacter_sp_rrmetagenome_bin22_gca_003244105/pep/Candidatus_eremiobacter_sp_rrmetagenome_bin22_gca_003244105.ASM324410v1.pep.all.fa.gz
Candidatus_Kapaibacterium_thiocyanatum	GCA_001899175.1	Candidatus Kapaibacteriales	https://ftp.ensemblgenomes.ebi.ac.uk/pub/bacteria/release-60/fasta/bacteria_91_collection/_candidatus_kapabacteria_thiocyanatum_gca_001899175/pep/_candidatus_kapabacteria_thiocyanatum_gca_001899175.ASM189917v1.pep.all.fa.gz
Candidatus_Methylomirabilis_oxygeniifera	GCA_000091165.1	Candidatus Methylomirabilales	https://ftp.ensemblgenomes.ebi.ac.uk/pub/bacteria/release-60/fasta/bacteria_36_collection/candidatus_methylomirabilis_oxyfera_gca_000091165/pep/Candidatus_methylomirabilis_oxyfera_gca_000091165.ASM9116v1.pep.all.fa.gz
Candidatus_Moduliflexus_flocculans	GCA_000739515.1	Candidatus Moduliflexales	https://ftp.ensemblgenomes.ebi.ac.uk/pub/bacteria/release-60/fasta/bacteria_124_collection/candidatus_moduliflexus_flocculans_gca_000739515/pep/Candidatus_moduliflexus_flocculans_gca_000739515.ASM73951v1.pep.all.fa.gz
Candidatus_Planktophila_versatilis	GCA_002288145.1	Candidatus Nanopelagicales	https://ftp.ensemblgenomes.ebi.ac.uk/pub/bacteria/release-60/fasta/bacteria_49_collection/candidatus_planktophila_versatilis_gca_002288145/pep/Candidatus_planktophila_versatilis_gca_002288145.ASM228814v1.pep.all.fa.gz
alpha_proteobacterium_HIMB59	GCA_000299115.1	Candidatus Pelagibacterales	https://ftp.ensemblgenomes.ebi.ac.uk/pub/bacteria/release-60/fasta/bacteria_47_collection/alpha_proteobacterium_himb59_gca_000299115/pep/Alpha_proteobacterium_himb59_gca_000299115.ASM29911v1.pep.all.fa.gz
Candidatus_Sediminicultor_quintus	GCA_001773955.1	Candidatus Pheonicimicrobiales	https://ftp.ensemblgenomes.ebi.ac.uk/pub/bacteria/release-60/fasta/bacteria_96_collection/candidatus_atribacteria_bacterium_rbg_19ft_combo_35_14_gca_001773955/pep/Candidatus_atribacteria_bacterium_rbg_19ft_combo_35_14_gca_001773955.ASM177395v1.pep.all.fa.gz
Candidatus_Promineifilum_breve	GCA_900066015.1	Candidatus Promineifilales	https://ftp.ensemblgenomes.ebi.ac.uk/pub/bacteria/release-60/fasta/bacteria_107_collection/candidatus_promineofilum_breve_gca_900066015/pep/Candidatus_promineofilum_breve_gca_900066015.Cfx-K.pep.all.fa.gz
Candidatus_Puniceispirillum_sp_TMED52	GCA_002167925.1	Candidatus Puniceispirillales	https://ftp.ensemblgenomes.ebi.ac.uk/pub/bacteria/release-60/fasta/bacteria_79_collection/candidatus_puniceispirillum_sp_tmed52_gca_002167925/pep/Candidatus_puniceispirillum_sp_tmed52_gca_002167925.ASM216792v1.pep.all.fa.gz
Candidatus_Tenderia_electrophaga	GCA_001447805.1	Candidatus Tenderiales	https://ftp.ensemblgenomes.ebi.ac.uk/pub/bacteria/release-60/fasta/bacteria_19_collection/candidatus_tenderia_electrophaga_gca_001447805/pep/Candidatus_tenderia_electrophaga_gca_001447805.ASM144780v1.pep.all.fa.gz
Thermobaculum_terrenum	GCA_000025005.1	Candidatus Thermobaculales	https://ftp.ensemblgenomes.ebi.ac.uk/pub/bacteria/release-60/fasta/bacteria_89_collection/thermobaculum_terrenum_atcc_baa_798_gca_000025005/pep/Thermobaculum_terrenum_atcc_baa_798_gca_000025005.ASM2500v1.pep.all.fa.gz
Candidatus_Vecturithrix_granuli	GCA_000739535.1	Candidatus Vecturitrichales	https://ftp.ensemblgenomes.ebi.ac.uk/pub/bacteria/release-60/fasta/bacteria_124_collection/candidatus_vecturithrix_granuli_gca_000739535/pep/Candidatus_vecturithrix_granuli_gca_000739535.ASM73953v1.pep.all.fa.gz
Capsulimonas_corticalis	GCA_003574315.1	Capsulimonadales	https://ftp.ensemblgenomes.ebi.ac.uk/pub/bacteria/release-60/fasta/bacteria_34_collection/capsulimonas_corticalis_gca_003574315/pep/Capsulimonas_corticalis_gca_003574315.ASM357431v1.pep.all.fa.gz
Wohlfahrtiimonas_sp_G9077	GCA_002252155.1	Cardiobacteriales	https://ftp.ensemblgenomes.ebi.ac.uk/pub/bacteria/release-60/fasta/bacteria_75_collection/wohlfahrtiimonas_sp_g9077_gca_002252155/pep/Wohlfahrtiimonas_sp_g9077_gca_002252155.ASM225215v1.pep.all.fa.gz
Catenulispora_acidiphila	GCA_000024025.1	Catenulisporales	https://ftp.ensemblgenomes.ebi.ac.uk/pub/bacteria/release-60/fasta/bacteria_79_collection/catenulispora_acidiphila_dsm_44928_gca_000024025/pep/Catenulispora_acidiphila_dsm_44928_gca_000024025.ASM2402v1.pep.all.fa.gz
Phenylobacterium_zucineum	GCA_000017265.1	Caulobacterales	https://ftp.ensemblgenomes.ebi.ac.uk/pub/bacteria/release-60/fasta/bacteria_36_collection/phenylobacterium_zucineum_hlk1_gca_000017265/pep/Phenylobacterium_zucineum_hlk1_gca_000017265.ASM1726v1.pep.all.fa.gz
marine_gamma_proteobacterium_HTCC2148	GCA_000156295.1	Cellvibrionales	https://ftp.ensemblgenomes.ebi.ac.uk/pub/bacteria/release-60/fasta/bacteria_16_collection/marine_gamma_proteobacterium_htcc2148_gca_000156295/pep/Marine_gamma_proteobacterium_htcc2148_gca_000156295.ASM15629v1.pep.all.fa.gz
Chitinispirillum_alkaliphilum	GCA_001045525.1	Chitinispirillales	https://ftp.ensemblgenomes.ebi.ac.uk/pub/bacteria/release-60/fasta/bacteria_128_collection/chitinispirillum_alkaliphilum_gca_001045525/pep/Chitinispirillum_alkaliphilum_gca_001045525.ASM104552v1.pep.all.fa.gz
Chitinivibrio_alkaliphilus	GCA_000474745.1	Chitinivibrionales	https://ftp.ensemblgenomes.ebi.ac.uk/pub/bacteria/release-60/fasta/bacteria_117_collection/chitinivibrio_alkaliphilus_acht1_gca_000474745/pep/Chitinivibrio_alkaliphilus_acht1_gca_000474745.Acht1_1.pep.all.fa.gz
Flexibacter_sp_ATCC_35208	GCA_001975825.1	Chitinophagales	https://ftp.ensemblgenomes.ebi.ac.uk/pub/bacteria/release-60/fasta/bacteria_32_collection/_flexibacter_sp_atcc_35208_gca_001975825/pep/_flexibacter_sp_atcc_35208_gca_001975825.ASM197582v1.pep.all.fa.gz
Chlamydia_trachomatis	GCA_000226605.1	Chlamydiales	https://ftp.ensemblgenomes.ebi.ac.uk/pub/bacteria/release-60/fasta/bacteria_121_collection/chlamydia_trachomatis_a2497_gca_000226605/pep/Chlamydia_trachomatis_a2497_gca_000226605.ASM22660v1.pep.all.fa.gz
Candidatus_Thermochlorobacteriaceae_bacterium_GBChlB	GCA_000724175.1	Chlorobiales	https://ftp.ensemblgenomes.ebi.ac.uk/pub/bacteria/release-60/fasta/bacteria_124_collection/candidatus_thermochlorobacteriaceae_bacterium_gbchlb_gca_000724175/pep/Candidatus_thermochlorobacteriaceae_bacterium_gbchlb_gca_000724175.ASM72417v1.pep.all.fa.gz
Roseiflexus_sp_RS-1	GCA_000016665.1	Chloroflexales	https://ftp.ensemblgenomes.ebi.ac.uk/pub/bacteria/release-60/fasta/bacteria_47_collection/roseiflexus_sp_rs_1_gca_000016665/pep/Roseiflexus_sp_rs_1_gca_000016665.ASM1666v1.pep.all.fa.gz
Christensenella_minuta	GCA_001571425.1	Christensenellales	https://ftp.ensemblgenomes.ebi.ac.uk/pub/bacteria/release-60/fasta/bacteria_19_collection/christensenella_minuta_gca_001571425/pep/Christensenella_minuta_gca_001571425.ASM157142v1.pep.all.fa.gz
Wenzhouxiangella_sp_15181	GCA_003410035.1	Chromatiales	https://ftp.ensemblgenomes.ebi.ac.uk/pub/bacteria/release-60/fasta/bacteria_65_collection/wenzhouxiangella_sp_15181_gca_003410035/pep/Wenzhouxiangella_sp_15181_gca_003410035.ASM341003v1.pep.all.fa.gz
Synechococcus_sp_NIES-970	GCA_002356215.1	Chroococcales	https://ftp.ensemblgenomes.ebi.ac.uk/pub/bacteria/release-60/fasta/bacteria_80_collection/synechococcus_sp_nies_970_gca_002356215/pep/Synechococcus_sp_nies_970_gca_002356215.ASM235621v1.pep.all.fa.gz
Chroococcidiopsis_thermalis	GCA_000317125.1	Chroococcidiopsidales	https://ftp.ensemblgenomes.ebi.ac.uk/pub/bacteria/release-60/fasta/bacteria_58_collection/chroococcidiopsis_thermalis_pcc_7203_gca_000317125/pep/Chroococcidiopsis_thermalis_pcc_7203_gca_000317125.ASM31712v1.pep.all.fa.gz
Desulfurispirillum_indicum	GCA_000177635.2	Chrysiogenales	https://ftp.ensemblgenomes.ebi.ac.uk/pub/bacteria/release-60/fasta/bacteria_118_collection/desulfurispirillum_indicum_s5_gca_000177635/pep/Desulfurispirillum_indicum_s5_gca_000177635.ASM17763v2.pep.all.fa.gz
Chthoniobacter_flavus	GCA_000173075.1	Chthoniobacterales	https://ftp.ensemblgenomes.ebi.ac.uk/pub/bacteria/release-60/fasta/bacteria_16_collection/chthoniobacter_flavus_ellin428_gca_000173075/pep/Chthoniobacter_flavus_ellin428_gca_000173075.ASM17307v1.pep.all.fa.gz
Chthonomonas_calidirosea	GCA_000427095.1	Chthonomonadales	https://ftp.ensemblgenomes.ebi.ac.uk/pub/bacteria/release-60/fasta/bacteria_117_collection/chthonomonas_calidirosea_t49_gca_000427095/pep/Chthonomonas_calidirosea_t49_gca_000427095.T49.pep.all.fa.gz
Moorena_producens	GCA_001767235.1	Coleofasciculales	https://ftp.ensemblgenomes.ebi.ac.uk/pub/bacteria/release-60/fasta/bacteria_106_collection/moorena_producens_pal_8_15_08_1_gca_001767235/pep/Moorena_producens_pal_8_15_08_1_gca_001767235.ASM176723v1.pep.all.fa.gz
Coprothermobacter_proteolyticus	GCA_000020945.1	Coprothermobacterales	https://ftp.ensemblgenomes.ebi.ac.uk/pub/bacteria/release-60/fasta/bacteria_121_collection/coprothermobacter_proteolyticus_dsm_5265_gca_000020945/pep/Coprothermobacter_proteolyticus_dsm_5265_gca_000020945.ASM2094v1.pep.all.fa.gz
Parvibacter_caecicola	GCA_005046025.1	Coriobacteriales	https://ftp.ensemblgenomes.ebi.ac.uk/pub/bacteria/release-60/fasta/bacteria_79_collection/parvibacter_caecicola_gca_005046025/pep/Parvibacter_caecicola_gca_005046025.ASM504602v1.pep.all.fa.gz
Cryptosporangium_aurantiacum	GCA_900143005.1	Cryptosporangiales	https://ftp.ensemblgenomes.ebi.ac.uk/pub/bacteria/release-60/fasta/bacteria_50_collection/cryptosporangium_aurantiacum_gca_900143005/pep/Cryptosporangium_aurantiacum_gca_900143005.IMG-taxon_2700988713_annotated_assembly.pep.all.fa.gz
Culicoidibacter_larvae	GCA_005771635.1	Culicoidibacterales	https://ftp.ensemblgenomes.ebi.ac.uk/pub/bacteria/release-60/fasta/bacteria_32_collection/culicoidibacter_larvae_gca_005771635/pep/Culicoidibacter_larvae_gca_005771635.ASM577163v1.pep.all.fa.gz
marine_bacterium_AO1-C	GCA_001890965.1	Cytophagales	https://ftp.ensemblgenomes.ebi.ac.uk/pub/bacteria/release-60/fasta/bacteria_96_collection/marine_bacterium_ao1_c_gca_001890965/pep/Marine_bacterium_ao1_c_gca_001890965.ASM189096v1.pep.all.fa.gz
Seleniivibrio_woodruffii	GCA_004339245.1	Deferribacterales	https://ftp.ensemblgenomes.ebi.ac.uk/pub/bacteria/release-60/fasta/bacteria_67_collection/seleniivibrio_woodruffii_gca_004339245/pep/Seleniivibrio_woodruffii_gca_004339245.ASM433924v1.pep.all.fa.gz
Dehalogenimonas_sp_WBC-2	GCA_001005265.1	Dehalococcoidales	https://ftp.ensemblgenomes.ebi.ac.uk/pub/bacteria/release-60/fasta/bacteria_7_collection/dehalogenimonas_sp_wbc_2_gca_001005265/pep/Dehalogenimonas_sp_wbc_2_gca_001005265.ASM100526v1.pep.all.fa.gz
Deinococcus_yavapaiensis	GCA_003217515.1	Deinococcales	https://ftp.ensemblgenomes.ebi.ac.uk/pub/bacteria/release-60/fasta/bacteria_45_collection/deinococcus_yavapaiensis_kr_236_gca_003217515/pep/Deinococcus_yavapaiensis_kr_236_gca_003217515.ASM321751v1.pep.all.fa.gz
Roseofilum_reptotaenium	GCA_001890975.1	Desertifilales	https://ftp.ensemblgenomes.ebi.ac.uk/pub/bacteria/release-60/fasta/bacteria_24_collection/roseofilum_reptotaenium_ao1_a_gca_001890975/pep/Roseofilum_reptotaenium_ao1_a_gca_001890975.ASM189097v1.pep.all.fa.gz
Dethiosulfatarculus_sandiegensis	GCA_000931935.2	Desulfarculales	https://ftp.ensemblgenomes.ebi.ac.uk/pub/bacteria/release-60/fasta/bacteria_127_collection/dethiosulfatarculus_sandiegensis_gca_000931935/pep/Dethiosulfatarculus_sandiegensis_gca_000931935.ASM93193v2.pep.all.fa.gz
Desulfobacca_sp_4484_104	GCA_002049795.1	Desulfobaccales	https://ftp.ensemblgenomes.ebi.ac.uk/pub/bacteria/release-60/fasta/bacteria_63_collection/desulfobacca_sp_4484_104_gca_002049795/pep/Desulfobacca_sp_4484_104_gca_002049795.ASM204979v1.pep.all.fa.gz
Desulfotignum_phosphitoxidans	GCA_000350545.1	Desulfobacterales	https://ftp.ensemblgenomes.ebi.ac.uk/pub/bacteria/release-60/fasta/bacteria_115_collection/desulfotignum_phosphitoxidans_dsm_13687_gca_000350545/pep/Desulfotignum_phosphitoxidans_dsm_13687_gca_000350545.DPO2.pep.all.fa.gz
Desulfurivibrio_sp	GCA_003605035.1	Desulfobulbales	https://ftp.ensemblgenomes.ebi.ac.uk/pub/bacteria/release-60/fasta/bacteria_102_collection/desulfurivibrio_sp__gca_003605035/pep/Desulfurivibrio_sp__gca_003605035.ASM360503v1.pep.all.fa.gz
Desulfomonile_tiedjei	GCA_000266945.1	Desulfomonilales	https://ftp.ensemblgenomes.ebi.ac.uk/pub/bacteria/release-60/fasta/bacteria_37_collection/desulfomonile_tiedjei_dsm_6799_gca_000266945/pep/Desulfomonile_tiedjei_dsm_6799_gca_000266945.ASM26694v1.pep.all.fa.gz
Solidesulfovibrio_magneticus	GCA_000307955.1	Desulfovibrionales	https://ftp.ensemblgenomes.ebi.ac.uk/pub/bacteria/release-60/fasta/bacteria_69_collection/solidesulfovibrio_magneticus_str_maddingley_mbc34_gca_000307955/pep/Solidesulfovibrio_magneticus_str_maddingley_mbc34_gca_000307955.ASM30795v1.pep.all.fa.gz
Hippea_maritima	GCA_000194135.1	Desulfurellales	https://ftp.ensemblgenomes.ebi.ac.uk/pub/bacteria/release-60/fasta/bacteria_1_collection/hippea_maritima_dsm_10411_gca_000194135/pep/Hippea_maritima_dsm_10411_gca_000194135.ASM19413v1.pep.all.fa.gz
Desulfuribacillus_stibiiarsenatis	GCA_001742305.1	Desulfuribacillales	https://ftp.ensemblgenomes.ebi.ac.uk/pub/bacteria/release-60/fasta/bacteria_14_collection/desulfuribacillus_stibiiarsenatis_gca_001742305/pep/Desulfuribacillus_stibiiarsenatis_gca_001742305.ASM174230v1.pep.all.fa.gz
Thermovibrio_guaymasensis	GCA_003633715.1	Desulfurobacteriales	https://ftp.ensemblgenomes.ebi.ac.uk/pub/bacteria/release-60/fasta/bacteria_104_collection/thermovibrio_guaymasensis_gca_003633715/pep/Thermovibrio_guaymasensis_gca_003633715.ASM363371v1.pep.all.fa.gz
Syntrophotalea_carbinolica	GCA_000012885.1	Desulfuromonadales	https://ftp.ensemblgenomes.ebi.ac.uk/pub/bacteria/release-60/fasta/bacteria_121_collection/syntrophotalea_carbinolica_dsm_2380_gca_000012885/pep/Syntrophotalea_carbinolica_dsm_2380_gca_000012885.ASM1288v1.pep.all.fa.gz
Dethiobacter_alkaliphilus	GCA_000174415.1	Dethiobacterales	https://ftp.ensemblgenomes.ebi.ac.uk/pub/bacteria/release-60/fasta/bacteria_6_collection/dethiobacter_alkaliphilus_aht_1_gca_000174415/pep/Dethiobacter_alkaliphilus_aht_1_gca_000174415.ASM17441v1.pep.all.fa.gz
Dictyoglomus_thermophilum	GCA_000020965.1	Dictyoglomales	https://ftp.ensemblgenomes.ebi.ac.uk/pub/bacteria/release-60/fasta/bacteria_100_collection/dictyoglomus_thermophilum_h_6_12_gca_000020965/pep/Dictyoglomus_thermophilum_h_6_12_gca_000020965.ASM2096v1.pep.all.fa.gz
Dissulfuribacter_thermophilus	GCA_001687335.1	Dissulfuribacterales	https://ftp.ensemblgenomes.ebi.ac.uk/pub/bacteria/release-60/fasta/bacteria_13_collection/dissulfuribacter_thermophilus_gca_001687335/pep/Dissulfuribacter_thermophilus_gca_001687335.ASM168733v1.pep.all.fa.gz
Slackia_heliotrinireducens	GCA_000023885.1	Eggerthellales	https://ftp.ensemblgenomes.ebi.ac.uk/pub/bacteria/release-60/fasta/bacteria_48_collection/slackia_heliotrinireducens_dsm_20476_gca_000023885/pep/Slackia_heliotrinireducens_dsm_20476_gca_000023885.ASM2388v1.pep.all.fa.gz
Egibacter_rhizosphaerae	GCA_004322855.1	Egibacterales	https://ftp.ensemblgenomes.ebi.ac.uk/pub/bacteria/release-60/fasta/bacteria_27_collection/egibacter_rhizosphaerae_gca_004322855/pep/Egibacter_rhizosphaerae_gca_004322855.ASM432285v1.pep.all.fa.gz
Elusimicrobium_minutum	GCA_000020145.1	Elusimicrobiales	https://ftp.ensemblgenomes.ebi.ac.uk/pub/bacteria/release-60/fasta/bacteria_6_collection/elusimicrobium_minutum_pei191_gca_000020145/pep/Elusimicrobium_minutum_pei191_gca_000020145.ASM2014v1.pep.all.fa.gz
Paremcibacter_congregatus	GCA_002740695.1	Emcibacterales	https://ftp.ensemblgenomes.ebi.ac.uk/pub/bacteria/release-60/fasta/bacteria_29_collection/paremcibacter_congregatus_gca_002740695/pep/Paremcibacter_congregatus_gca_002740695.ASM274069v1.pep.all.fa.gz
Endomicrobium_proavitum	GCA_001027545.1	Endomicrobiales	https://ftp.ensemblgenomes.ebi.ac.uk/pub/bacteria/release-60/fasta/bacteria_6_collection/endomicrobium_proavitum_gca_001027545/pep/Endomicrobium_proavitum_gca_001027545.ASM102754v1.pep.all.fa.gz
bacteria_symbiont_BFo1_of_Frankliniella_occidentalis	GCA_001078075.1	Enterobacterales	https://ftp.ensemblgenomes.ebi.ac.uk/pub/bacteria/release-60/fasta/bacteria_5_collection/bacteria_symbiont_bfo1_of_frankliniella_occidentalis_gca_001078075/pep/Bacteria_symbiont_bfo1_of_frankliniella_occidentalis_gca_001078075.ASM107807v1.pep.all.fa.gz
Spiroplasma_turonicum	GCA_001262715.1	Entomoplasmatales	https://ftp.ensemblgenomes.ebi.ac.uk/pub/bacteria/release-60/fasta/bacteria_14_collection/spiroplasma_turonicum_gca_001262715/pep/Spiroplasma_turonicum_gca_001262715.ASM126271v1.pep.all.fa.gz
Turicibacter_sp_H121	GCA_001543345.1	Erysipelotrichales	https://ftp.ensemblgenomes.ebi.ac.uk/pub/bacteria/release-60/fasta/bacteria_18_collection/turicibacter_sp_h121_gca_001543345/pep/Turicibacter_sp_h121_gca_001543345.ASM154334v1.pep.all.fa.gz
Eubacterium_siraeum	GCA_000434795.1	Eubacteriales	https://ftp.ensemblgenomes.ebi.ac.uk/pub/bacteria/release-60/fasta/bacteria_122_collection/eubacterium_siraeum_cag_80_gca_000434795/pep/Eubacterium_siraeum_cag_80_gca_000434795.MGS80.pep.all.fa.gz
Euzebya_pacifica	GCA_003344865.1	Euzebyales	https://ftp.ensemblgenomes.ebi.ac.uk/pub/bacteria/release-60/fasta/bacteria_72_collection/euzebya_pacifica_gca_003344865/pep/Euzebya_pacifica_gca_003344865.ASM334486v1.pep.all.fa.gz
Ferrovum_sp_PN-J185	GCA_001581925.1	Ferrovales	https://ftp.ensemblgenomes.ebi.ac.uk/pub/bacteria/release-60/fasta/bacteria_14_collection/ferrovum_sp_pn_j185_gca_001581925/pep/Ferrovum_sp_pn_j185_gca_001581925.ASM158192v1.pep.all.fa.gz
Hallerella_succinigenes	GCA_002797675.1	Fibrobacterales	https://ftp.ensemblgenomes.ebi.ac.uk/pub/bacteria/release-60/fasta/bacteria_94_collection/hallerella_succinigenes_gca_002797675/pep/Hallerella_succinigenes_gca_002797675.ASM279767v1.pep.all.fa.gz
Fimbriimonas_ginsengisoli	GCA_000724625.1	Fimbriimonadales	https://ftp.ensemblgenomes.ebi.ac.uk/pub/bacteria/release-60/fasta/bacteria_124_collection/fimbriimonas_ginsengisoli_gsoil_348_gca_000724625/pep/Fimbriimonas_ginsengisoli_gsoil_348_gca_000724625.ASM72462v1.pep.all.fa.gz
Flexibacter_sp_ATCC_35103	GCA_001975985.1	Flavobacteriales	https://ftp.ensemblgenomes.ebi.ac.uk/pub/bacteria/release-60/fasta/bacteria_99_collection/_flexibacter_sp_atcc_35103_gca_001975985/pep/_flexibacter_sp_atcc_35103_gca_001975985.ASM197598v1.pep.all.fa.gz
Pseudofrankia_sp_EUN1h	GCA_001854645.1	Frankiales	https://ftp.ensemblgenomes.ebi.ac.uk/pub/bacteria/release-60/fasta/bacteria_64_collection/frankia_sp_eun1h_gca_001854645/pep/Frankia_sp_eun1h_gca_001854645.ASM185464v1.pep.all.fa.gz
Streptobacillus_moniliformis	GCA_000024565.1	Fusobacteriales	https://ftp.ensemblgenomes.ebi.ac.uk/pub/bacteria/release-60/fasta/bacteria_69_collection/streptobacillus_moniliformis_dsm_12112_gca_000024565/pep/Streptobacillus_moniliformis_dsm_12112_gca_000024565.ASM2456v1.pep.all.fa.gz
Geitlerinema_sp_PCC_7407	GCA_000317045.1	Geitlerinematales	https://ftp.ensemblgenomes.ebi.ac.uk/pub/bacteria/release-60/fasta/bacteria_69_collection/geitlerinema_sp_pcc_7407_gca_000317045/pep/Geitlerinema_sp_pcc_7407_gca_000317045.ASM31704v1.pep.all.fa.gz
Tistrella_sp	GCA_002709065.1	Geminicoccales	https://ftp.ensemblgenomes.ebi.ac.uk/pub/bacteria/release-60/fasta/bacteria_32_collection/tistrella_sp__gca_002709065/pep/Tistrella_sp__gca_002709065.ASM270906v1.pep.all.fa.gz
Gemmata_sp_SH-PL17	GCA_001610855.1	Gemmatales	https://ftp.ensemblgenomes.ebi.ac.uk/pub/bacteria/release-60/fasta/bacteria_17_collection/gemmata_sp_sh_pl17_gca_001610855/pep/Gemmata_sp_sh_pl17_gca_001610855.ASM161085v1.pep.all.fa.gz
Gemmatirosa_kalamazoonensis	GCA_000522985.1	Gemmatimonadales	https://ftp.ensemblgenomes.ebi.ac.uk/pub/bacteria/release-60/fasta/bacteria_119_collection/gemmatirosa_kalamazoonensis_gca_000522985/pep/Gemmatirosa_kalamazoonensis_gca_000522985.ASM52298v1.pep.all.fa.gz
Trichlorobacter_thiogenes	GCA_900167465.1	Geobacterales	https://ftp.ensemblgenomes.ebi.ac.uk/pub/bacteria/release-60/fasta/bacteria_62_collection/trichlorobacter_thiogenes_gca_900167465/pep/Trichlorobacter_thiogenes_gca_900167465.IMG-taxon_2585428117_annotated_assembly.pep.all.fa.gz
Trujillonella_endophytica	GCA_900110555.1	Geodermatophilales	https://ftp.ensemblgenomes.ebi.ac.uk/pub/bacteria/release-60/fasta/bacteria_22_collection/blastococcus_endophyticus_gca_900110555/pep/Blastococcus_endophyticus_gca_900110555.IMG-taxon_2599185194_annotated_assembly.pep.all.fa.gz
Gloeobacter_kilaueensis	GCA_000484535.1	Gloeobacterales	https://ftp.ensemblgenomes.ebi.ac.uk/pub/bacteria/release-60/fasta/bacteria_119_collection/gloeobacter_kilaueensis_js1_gca_000484535/pep/Gloeobacter_kilaueensis_js1_gca_000484535.ASM48453v1.pep.all.fa.gz
Gloeomargarita_lithophora	GCA_001870225.1	Gloeomargaritales	https://ftp.ensemblgenomes.ebi.ac.uk/pub/bacteria/release-60/fasta/bacteria_57_collection/gloeomargarita_lithophora_alchichica_d10_gca_001870225/pep/Gloeomargarita_lithophora_alchichica_d10_gca_001870225.ASM187022v1.pep.all.fa.gz
Stackebrandtia_nassauensis	GCA_000024545.1	Glycomycetales	https://ftp.ensemblgenomes.ebi.ac.uk/pub/bacteria/release-60/fasta/bacteria_36_collection/stackebrandtia_nassauensis_dsm_44728_gca_000024545/pep/Stackebrandtia_nassauensis_dsm_44728_gca_000024545.ASM2454v1.pep.all.fa.gz
Cyanothece_sp_UBA12306	GCA_003448685.1	Gomontiellales	https://ftp.ensemblgenomes.ebi.ac.uk/pub/bacteria/release-60/fasta/bacteria_103_collection/cyanothece_sp_uba12306_gca_003448685/pep/Cyanothece_sp_uba12306_gca_003448685.ASM344868v1.pep.all.fa.gz
Selenihalanaerobacter_shriftii	GCA_900167185.1	Halanaerobiales	https://ftp.ensemblgenomes.ebi.ac.uk/pub/bacteria/release-60/fasta/bacteria_109_collection/selenihalanaerobacter_shriftii_gca_900167185/pep/Selenihalanaerobacter_shriftii_gca_900167185.IMG-taxon_2582581323_annotated_assembly.pep.all.fa.gz
Haliangium_ochraceum	GCA_000024805.1	Haliangiales	https://ftp.ensemblgenomes.ebi.ac.uk/pub/bacteria/release-60/fasta/bacteria_10_collection/haliangium_ochraceum_dsm_14365_gca_000024805/pep/Haliangium_ochraceum_dsm_14365_gca_000024805.ASM2480v1.pep.all.fa.gz
Haloplasma_contractile	GCA_000215935.3	Haloplasmatales	https://ftp.ensemblgenomes.ebi.ac.uk/pub/bacteria/release-60/fasta/bacteria_5_collection/haloplasma_contractile_ssd_17b_gca_000215935/pep/Haloplasma_contractile_ssd_17b_gca_000215935.HLPCO_V2.pep.all.fa.gz
Herpetosiphon_geysericola	GCA_001306135.1	Herpetosiphonales	https://ftp.ensemblgenomes.ebi.ac.uk/pub/bacteria/release-60/fasta/bacteria_4_collection/herpetosiphon_geysericola_gca_001306135/pep/Herpetosiphon_geysericola_gca_001306135.ASM130613v1.pep.all.fa.gz
Tepidiphilus_thermophilus	GCA_001517365.1	Hydrogenophilales	https://ftp.ensemblgenomes.ebi.ac.uk/pub/bacteria/release-60/fasta/bacteria_38_collection/tepidiphilus_thermophilus_gca_001517365/pep/Tepidiphilus_thermophilus_gca_001517365.JGI_assembly.pep.all.fa.gz
Zhengella_mangrovi	GCA_002727065.1	Hyphomicrobiales	https://ftp.ensemblgenomes.ebi.ac.uk/pub/bacteria/release-60/fasta/bacteria_101_collection/zhengella_mangrovi_gca_002727065/pep/Zhengella_mangrovi_gca_002727065.ASM272706v1.pep.all.fa.gz
Ponticaulis_sp	GCA_002723155.1	Hyphomonadales	https://ftp.ensemblgenomes.ebi.ac.uk/pub/bacteria/release-60/fasta/bacteria_83_collection/ponticaulis_sp__gca_002723155/pep/Ponticaulis_sp__gca_002723155.ASM272315v1.pep.all.fa.gz
Stygiobacter_sp_RIFOXYB2_FULL_37_11	GCA_001803105.1	Ignavibacteriales	https://ftp.ensemblgenomes.ebi.ac.uk/pub/bacteria/release-60/fasta/bacteria_48_collection/ignavibacteria_bacterium_rifoxyb2_full_37_11_gca_001803105/pep/Ignavibacteria_bacterium_rifoxyb2_full_37_11_gca_001803105.ASM180310v1.pep.all.fa.gz
Immundisolibacter_cernigliae	GCA_001697225.1	Immundisolibacterales	https://ftp.ensemblgenomes.ebi.ac.uk/pub/bacteria/release-60/fasta/bacteria_20_collection/immundisolibacter_cernigliae_gca_001697225/pep/Immundisolibacter_cernigliae_gca_001697225.ASM169722v1.pep.all.fa.gz
Tautonia_sociabilis	GCA_003977685.1	Isosphaerales	https://ftp.ensemblgenomes.ebi.ac.uk/pub/bacteria/release-60/fasta/bacteria_51_collection/tautonia_sociabilis_gca_003977685/pep/Tautonia_sociabilis_gca_003977685.ASM397768v1.pep.all.fa.gz
Jatrophihabitans_sp_GAS493	GCA_900230215.1	Jatrophihabitantales	https://ftp.ensemblgenomes.ebi.ac.uk/pub/bacteria/release-60/fasta/bacteria_83_collection/jatrophihabitans_sp_gas493_gca_900230215/pep/Jatrophihabitans_sp_gas493_gca_900230215.IMG-taxon_2740892597_annotated_assembly.pep.all.fa.gz
Phytoactinopolyspora_halophila	GCA_003287285.1	Jiangellales	https://ftp.ensemblgenomes.ebi.ac.uk/pub/bacteria/release-60/fasta/bacteria_107_collection/phytoactinopolyspora_halophila_gca_003287285/pep/Phytoactinopolyspora_halophila_gca_003287285.ASM328728v1.pep.all.fa.gz
Kangiella_spongicola	GCA_003194565.1	Kangiellales	https://ftp.ensemblgenomes.ebi.ac.uk/pub/bacteria/release-60/fasta/bacteria_84_collection/kangiella_spongicola_gca_003194565/pep/Kangiella_spongicola_gca_003194565.ASM319456v1.pep.all.fa.gz
Quadrisphaera_sp_DSM_44207	GCA_900101335.1	Kineosporiales	https://ftp.ensemblgenomes.ebi.ac.uk/pub/bacteria/release-60/fasta/bacteria_41_collection/quadrisphaera_sp_dsm_44207_gca_900101335/pep/Quadrisphaera_sp_dsm_44207_gca_900101335.IMG-taxon_2687453777_annotated_assembly.pep.all.fa.gz
Kiritimatiellaceae_bacterium	GCA_002704365.1	Kiritimatiellales	https://ftp.ensemblgenomes.ebi.ac.uk/pub/bacteria/release-60/fasta/bacteria_83_collection/kiritimatiellaceae_bacterium_gca_002704365/pep/Kiritimatiellaceae_bacterium_gca_002704365.ASM270436v1.pep.all.fa.gz
Wenjunlia_vitaminophila	GCA_001445835.1	Kitasatosporales	https://ftp.ensemblgenomes.ebi.ac.uk/pub/bacteria/release-60/fasta/bacteria_8_collection/streptomyces_vitaminophilus_gca_001445835/pep/Streptomyces_vitaminophilus_gca_001445835.ASM144583v1.pep.all.fa.gz
Kordiimonas_sp	GCA_002700365.1	Kordiimonadales	https://ftp.ensemblgenomes.ebi.ac.uk/pub/bacteria/release-60/fasta/bacteria_94_collection/kordiimonas_sp__gca_002700365/pep/Kordiimonas_sp__gca_002700365.ASM270036v1.pep.all.fa.gz
Mesotoga_sp_SC_NapDC	GCA_003194365.1	Kosmotogales	https://ftp.ensemblgenomes.ebi.ac.uk/pub/bacteria/release-60/fasta/bacteria_108_collection/mesotoga_sp_sc_napdc_gca_003194365/pep/Mesotoga_sp_sc_napdc_gca_003194365.ASM319436v1.pep.all.fa.gz
Thermosporothrix_hazakensis	GCA_003253565.1	Ktedonobacterales	https://ftp.ensemblgenomes.ebi.ac.uk/pub/bacteria/release-60/fasta/bacteria_92_collection/thermosporothrix_hazakensis_gca_003253565/pep/Thermosporothrix_hazakensis_gca_003253565.ASM325356v1.pep.all.fa.gz
Ruminococcus_torques	GCA_000432115.1	Lachnospirales	https://ftp.ensemblgenomes.ebi.ac.uk/pub/bacteria/release-60/fasta/bacteria_121_collection/_ruminococcus_torques_cag_61_gca_000432115/pep/_ruminococcus_torques_cag_61_gca_000432115.MGS61.pep.all.fa.gz
Weissella_viridescens	GCA_900460455.1	Lactobacillales	https://ftp.ensemblgenomes.ebi.ac.uk/pub/bacteria/release-60/fasta/bacteria_82_collection/weissella_viridescens_gca_900460455/pep/Weissella_viridescens_gca_900460455.54984_H01.pep.all.fa.gz
Rickettsiella_grylli	GCA_000168295.1	Legionellales	https://ftp.ensemblgenomes.ebi.ac.uk/pub/bacteria/release-60/fasta/bacteria_126_collection/rickettsiella_grylli_gca_000168295/pep/Rickettsiella_grylli_gca_000168295.ASM16829v1.pep.all.fa.gz
Stenomitos_frigidus	GCA_003003795.1	Leptolyngbyales	https://ftp.ensemblgenomes.ebi.ac.uk/pub/bacteria/release-60/fasta/bacteria_70_collection/stenomitos_frigidus_ulc18_gca_003003795/pep/Stenomitos_frigidus_ulc18_gca_003003795.ASM300379v1.pep.all.fa.gz
Turneriella_parva	GCA_000266885.1	Leptospirales	https://ftp.ensemblgenomes.ebi.ac.uk/pub/bacteria/release-60/fasta/bacteria_113_collection/turneriella_parva_dsm_21527_gca_000266885/pep/Turneriella_parva_dsm_21527_gca_000266885.ASM26688v1.pep.all.fa.gz
Limnochorda_pilosa	GCA_001544015.1	Limnochordales	https://ftp.ensemblgenomes.ebi.ac.uk/pub/bacteria/release-60/fasta/bacteria_17_collection/limnochorda_pilosa_gca_001544015/pep/Limnochorda_pilosa_gca_001544015.ASM154401v1.pep.all.fa.gz
Lutispora_thermophila	GCA_900142105.1	Lutisporales	https://ftp.ensemblgenomes.ebi.ac.uk/pub/bacteria/release-60/fasta/bacteria_86_collection/lutispora_thermophila_dsm_19022_gca_900142105/pep/Lutispora_thermophila_dsm_19022_gca_900142105.IMG-taxon_2585428153_annotated_assembly.pep.all.fa.gz
Xylella_taiwanensis	GCA_000576405.1	Lysobacterales	https://ftp.ensemblgenomes.ebi.ac.uk/pub/bacteria/release-60/fasta/bacteria_124_collection/xylella_taiwanensis_gca_000576405/pep/Xylella_taiwanensis_gca_000576405.Wufong-1.pep.all.fa.gz
Magnetofaba_australis	GCA_002109495.1	Magnetococcales	https://ftp.ensemblgenomes.ebi.ac.uk/pub/bacteria/release-60/fasta/bacteria_104_collection/magnetofaba_australis_it_1_gca_002109495/pep/Magnetofaba_australis_it_1_gca_002109495.ASM210949v1.pep.all.fa.gz
Robiginitomaculum_sp	GCA_002733905.1	Maricaulales	https://ftp.ensemblgenomes.ebi.ac.uk/pub/bacteria/release-60/fasta/bacteria_51_collection/robiginitomaculum_sp__gca_002733905/pep/Robiginitomaculum_sp__gca_002733905.ASM273390v1.pep.all.fa.gz
Thermophagus_xiamenensis	GCA_900112795.1	Marinilabiliales	https://ftp.ensemblgenomes.ebi.ac.uk/pub/bacteria/release-60/fasta/bacteria_112_collection/thermophagus_xiamenensis_gca_900112795/pep/Thermophagus_xiamenensis_gca_900112795.IMG-taxon_2693429893_annotated_assembly.pep.all.fa.gz
Mariprofundus_micogutta	GCA_001895085.1	Mariprofundales	https://ftp.ensemblgenomes.ebi.ac.uk/pub/bacteria/release-60/fasta/bacteria_99_collection/mariprofundus_micogutta_gca_001895085/pep/Mariprofundus_micogutta_gca_001895085.ASM189508v1.pep.all.fa.gz
Mesoaciditoga_sp	GCA_002878315.1	Mesoaciditogales	https://ftp.ensemblgenomes.ebi.ac.uk/pub/bacteria/release-60/fasta/bacteria_77_collection/mesoaciditoga_sp__gca_002878315/pep/Mesoaciditoga_sp__gca_002878315.ASM287831v1.pep.all.fa.gz
Methylacidiphilum_kamchatkense	GCA_000817245.1	Methylacidiphilales	https://ftp.ensemblgenomes.ebi.ac.uk/pub/bacteria/release-60/fasta/bacteria_127_collection/methylacidiphilum_kamchatkense_kam1_gca_000817245/pep/Methylacidiphilum_kamchatkense_kam1_gca_000817245.ASM81724v1.pep.all.fa.gz
Methylovulum_psychrotolerans	GCA_002923755.1	Methylococcales	https://ftp.ensemblgenomes.ebi.ac.uk/pub/bacteria/release-60/fasta/bacteria_76_collection/methylovulum_psychrotolerans_gca_002923755/pep/Methylovulum_psychrotolerans_gca_002923755.ASM292375v1.pep.all.fa.gz
Arthrobacter_sp_ATCC_21022	GCA_001519005.1	Micrococcales	https://ftp.ensemblgenomes.ebi.ac.uk/pub/bacteria/release-60/fasta/bacteria_15_collection/arthrobacter_sp_atcc_21022_gca_001519005/pep/Arthrobacter_sp_atcc_21022_gca_001519005.ASM151900v1.pep.all.fa.gz
Verrucosispora_sp_ts21	GCA_002879555.1	Micromonosporales	https://ftp.ensemblgenomes.ebi.ac.uk/pub/bacteria/release-60/fasta/bacteria_84_collection/verrucosispora_sp_ts21_gca_002879555/pep/Verrucosispora_sp_ts21_gca_002879555.ASM287955v1.pep.all.fa.gz
Minwuia_thermotolerans	GCA_002798435.1	Minwuiales	https://ftp.ensemblgenomes.ebi.ac.uk/pub/bacteria/release-60/fasta/bacteria_49_collection/minwuia_thermotolerans_gca_002798435/pep/Minwuia_thermotolerans_gca_002798435.ASM279843v1.pep.all.fa.gz
Monoglobus_pectinilyticus	GCA_002874775.1	Monoglobales	https://ftp.ensemblgenomes.ebi.ac.uk/pub/bacteria/release-60/fasta/bacteria_25_collection/monoglobus_pectinilyticus_gca_002874775/pep/Monoglobus_pectinilyticus_gca_002874775.ASM287477v1.pep.all.fa.gz
Zhaonella_formicivorans	GCA_004353525.1	Moorellales	https://ftp.ensemblgenomes.ebi.ac.uk/pub/bacteria/release-60/fasta/bacteria_86_collection/zhaonella_formicivorans_gca_004353525/pep/Zhaonella_formicivorans_gca_004353525.ASM435352v1.pep.all.fa.gz
Psychrobacter_urativorans	GCA_001298525.1	Moraxellales	https://ftp.ensemblgenomes.ebi.ac.uk/pub/bacteria/release-60/fasta/bacteria_15_collection/psychrobacter_urativorans_gca_001298525/pep/Psychrobacter_urativorans_gca_001298525.ASM129852v1.pep.all.fa.gz
Vallicoccus_soli	GCA_003594885.1	Motilibacterales	https://ftp.ensemblgenomes.ebi.ac.uk/pub/bacteria/release-60/fasta/bacteria_64_collection/vallicoccus_soli_gca_003594885/pep/Vallicoccus_soli_gca_003594885.ASM359488v1.pep.all.fa.gz
Mycobacterium_stephanolepidis	GCA_002356335.1	Mycobacteriales	https://ftp.ensemblgenomes.ebi.ac.uk/pub/bacteria/release-60/fasta/bacteria_46_collection/_mycobacterium_stephanolepidis_gca_002356335/pep/_mycobacterium_stephanolepidis_gca_002356335.ASM235633v1.pep.all.fa.gz
Mycoplasma_yeatsii	GCA_000380285.1	Mycoplasmatales	https://ftp.ensemblgenomes.ebi.ac.uk/pub/bacteria/release-60/fasta/bacteria_116_collection/mycoplasma_yeatsii_13926_gca_000380285/pep/Mycoplasma_yeatsii_13926_gca_000380285.version_1.0.pep.all.fa.gz
Mycoplasma_phocae	GCA_003332325.1	Mycoplasmoidales	https://ftp.ensemblgenomes.ebi.ac.uk/pub/bacteria/release-60/fasta/bacteria_79_collection/mycoplasma_phocidae_gca_003332325/pep/Mycoplasma_phocidae_gca_003332325.ASM333232v1.pep.all.fa.gz
Vulgatibacter_incomptus	GCA_001263175.1	Myxococcales	https://ftp.ensemblgenomes.ebi.ac.uk/pub/bacteria/release-60/fasta/bacteria_11_collection/vulgatibacter_incomptus_gca_001263175/pep/Vulgatibacter_incomptus_gca_001263175.ASM126317v1.pep.all.fa.gz
Nakamurella_silvestris	GCA_003576535.1	Nakamurellales	https://ftp.ensemblgenomes.ebi.ac.uk/pub/bacteria/release-60/fasta/bacteria_88_collection/nakamurella_silvestris_gca_003576535/pep/Nakamurella_silvestris_gca_003576535.ASM357653v1.pep.all.fa.gz
Nannocystis_exedens	GCA_900112715.1	Nannocystales	https://ftp.ensemblgenomes.ebi.ac.uk/pub/bacteria/release-60/fasta/bacteria_29_collection/nannocystis_exedens_gca_900112715/pep/Nannocystis_exedens_gca_900112715.IMG-taxon_2597490371_annotated_assembly.pep.all.fa.gz
Natranaerobius_trueperi	GCA_002216005.1	Natranaerobiales	https://ftp.ensemblgenomes.ebi.ac.uk/pub/bacteria/release-60/fasta/bacteria_39_collection/natranaerobius_trueperi_gca_002216005/pep/Natranaerobius_trueperi_gca_002216005.ASM221600v1.pep.all.fa.gz
Nitratiruptor_tergarcus	GCA_900176045.1	Nautiliales	https://ftp.ensemblgenomes.ebi.ac.uk/pub/bacteria/release-60/fasta/bacteria_48_collection/nitratiruptor_tergarcus_dsm_16512_gca_900176045/pep/Nitratiruptor_tergarcus_dsm_16512_gca_900176045.IMG-taxon_2516493030_annotated_assembly.pep.all.fa.gz
Vogesella_sp_LIG4	GCA_900090205.1	Neisseriales	https://ftp.ensemblgenomes.ebi.ac.uk/pub/bacteria/release-60/fasta/bacteria_87_collection/vogesella_sp_lig4_gca_900090205/pep/Vogesella_sp_lig4_gca_900090205.IMG-taxon_2517093049_annotated_assembly.pep.all.fa.gz
Stenotrophobium_rhamnosiphilum	GCA_003052265.1	Nevskiales	https://ftp.ensemblgenomes.ebi.ac.uk/pub/bacteria/release-60/fasta/bacteria_104_collection/stenotrophobium_rhamnosiphilum_gca_003052265/pep/Stenotrophobium_rhamnosiphilum_gca_003052265.ASM305226v1.pep.all.fa.gz
Thiobacillus_sp_SCN_65-179	GCA_001725525.1	Nitrosomonadales	https://ftp.ensemblgenomes.ebi.ac.uk/pub/bacteria/release-60/fasta/bacteria_14_collection/thiobacillus_sp_scn_65_179_gca_001725525/pep/Thiobacillus_sp_scn_65_179_gca_001725525.ASM172552v1.pep.all.fa.gz
Nitrospina_sp	GCA_003526595.1	Nitrospinales	https://ftp.ensemblgenomes.ebi.ac.uk/pub/bacteria/release-60/fasta/bacteria_33_collection/nitrospina_sp__gca_003526595/pep/Nitrospina_sp__gca_003526595.ASM352659v1.pep.all.fa.gz
Nitrospiraceae_bacterium	GCA_003599505.1	Nitrospirales	https://ftp.ensemblgenomes.ebi.ac.uk/pub/bacteria/release-60/fasta/bacteria_102_collection/nitrospiraceae_bacterium_gca_003599505/pep/Nitrospiraceae_bacterium_gca_003599505.ASM359950v1.pep.all.fa.gz
Halomicronema_hongdechloris	GCA_002075285.3	Nodosilineales	https://ftp.ensemblgenomes.ebi.ac.uk/pub/bacteria/release-60/fasta/bacteria_34_collection/halomicronema_hongdechloris_c2206_gca_002075285/pep/Halomicronema_hongdechloris_c2206_gca_002075285.ASM207528v3.pep.all.fa.gz
Westiellopsis_prolifica	GCA_004323185.1	Nostocales	https://ftp.ensemblgenomes.ebi.ac.uk/pub/bacteria/release-60/fasta/bacteria_76_collection/westiellopsis_prolifica_iicb1_gca_004323185/pep/Westiellopsis_prolifica_iicb1_gca_004323185.ASM432318v1.pep.all.fa.gz
Zymobacter_palmae	GCA_003610015.1	Oceanospirillales	https://ftp.ensemblgenomes.ebi.ac.uk/pub/bacteria/release-60/fasta/bacteria_85_collection/zymobacter_palmae_gca_003610015/pep/Zymobacter_palmae_gca_003610015.ASM361001v1.pep.all.fa.gz
Shackletoniella_antarctica	GCA_003241845.1	Oculatellales	https://ftp.ensemblgenomes.ebi.ac.uk/pub/bacteria/release-60/fasta/bacteria_103_collection/shackletoniella_antarctica_gca_003241845/pep/Shackletoniella_antarctica_gca_003241845.ASM324184v1.pep.all.fa.gz
Pseudobacteriovorax_antillogorgiicola	GCA_900177345.1	Oligoflexales	https://ftp.ensemblgenomes.ebi.ac.uk/pub/bacteria/release-60/fasta/bacteria_26_collection/pseudobacteriovorax_antillogorgiicola_gca_900177345/pep/Pseudobacteriovorax_antillogorgiicola_gca_900177345.IMG-taxon_2708742533_annotated_assembly.pep.all.fa.gz
Termitidicoccus_mucosus	GCA_001650175.1	Opitutales	https://ftp.ensemblgenomes.ebi.ac.uk/pub/bacteria/release-60/fasta/bacteria_19_collection/opitutaceae_bacterium_tsb47_gca_001650175/pep/Opitutaceae_bacterium_tsb47_gca_001650175.ASM165017v1.pep.all.fa.gz
Orbus_hercynius	GCA_003634275.1	Orbales	https://ftp.ensemblgenomes.ebi.ac.uk/pub/bacteria/release-60/fasta/bacteria_88_collection/orbus_hercynius_gca_003634275/pep/Orbus_hercynius_gca_003634275.ASM363427v1.pep.all.fa.gz
Tychonema_bourrellyi	GCA_002412335.2	Oscillatoriales	https://ftp.ensemblgenomes.ebi.ac.uk/pub/bacteria/release-60/fasta/bacteria_32_collection/tychonema_bourrellyi_fem_gt703_gca_002412335/pep/Tychonema_bourrellyi_fem_gt703_gca_002412335.ASM241233v2.pep.all.fa.gz
Waddliaceae_bacterium	GCA_002709385.1	Parachlamydiales	https://ftp.ensemblgenomes.ebi.ac.uk/pub/bacteria/release-60/fasta/bacteria_42_collection/waddliaceae_bacterium_gca_002709385/pep/Waddliaceae_bacterium_gca_002709385.ASM270938v1.pep.all.fa.gz
Parvularcula_sp	GCA_003511925.1	Parvularculales	https://ftp.ensemblgenomes.ebi.ac.uk/pub/bacteria/release-60/fasta/bacteria_76_collection/parvularcula_sp__gca_003511925/pep/Parvularcula_sp__gca_003511925.ASM351192v1.pep.all.fa.gz
Pasteurella_mairii	GCA_900454475.1	Pasteurellales	https://ftp.ensemblgenomes.ebi.ac.uk/pub/bacteria/release-60/fasta/bacteria_39_collection/_pasteurella_mairii_gca_900454475/pep/_pasteurella_mairii_gca_900454475.44787_A01.pep.all.fa.gz
Eubacterium_yurii	GCA_000146855.1	Peptostreptococcales	https://ftp.ensemblgenomes.ebi.ac.uk/pub/bacteria/release-60/fasta/bacteria_128_collection/_eubacterium_yurii_subsp_margaretiae_atcc_43715_gca_000146855/pep/_eubacterium_yurii_subsp_margaretiae_atcc_43715_gca_000146855.ASM14685v1.pep.all.fa.gz
Petrotoga_sp_SL27	GCA_002924605.1	Petrotogales	https://ftp.ensemblgenomes.ebi.ac.uk/pub/bacteria/release-60/fasta/bacteria_93_collection/petrotoga_sp_sl27_gca_002924605/pep/Petrotoga_sp_sl27_gca_002924605.ASM292460v1.pep.all.fa.gz
Phycisphaeraceae_bacterium	GCA_002716625.1	Phycisphaerales	https://ftp.ensemblgenomes.ebi.ac.uk/pub/bacteria/release-60/fasta/bacteria_95_collection/phycisphaeraceae_bacterium_gca_002716625/pep/Phycisphaeraceae_bacterium_gca_002716625.ASM271662v1.pep.all.fa.gz
Thermogutta_terrifontis	GCA_002277955.1	Pirellulales	https://ftp.ensemblgenomes.ebi.ac.uk/pub/bacteria/release-60/fasta/bacteria_39_collection/thermogutta_terrifontis_gca_002277955/pep/Thermogutta_terrifontis_gca_002277955.ASM227795v1.pep.all.fa.gz
Rubinisphaera_brasiliensis	GCA_000165715.3	Planctomycetales	https://ftp.ensemblgenomes.ebi.ac.uk/pub/bacteria/release-60/fasta/bacteria_37_collection/rubinisphaera_brasiliensis_dsm_5305_gca_000165715/pep/Rubinisphaera_brasiliensis_dsm_5305_gca_000165715.ASM16571v3.pep.all.fa.gz
Xenococcus_sp_PCC_7305	GCA_000332055.1	Pleurocapsales	https://ftp.ensemblgenomes.ebi.ac.uk/pub/bacteria/release-60/fasta/bacteria_100_collection/xenococcus_sp_pcc_7305_gca_000332055/pep/Xenococcus_sp_pcc_7305_gca_000332055.ASM33205v1.pep.all.fa.gz
Sorangium_cellulosum	GCA_000418325.1	Polyangiales	https://ftp.ensemblgenomes.ebi.ac.uk/pub/bacteria/release-60/fasta/bacteria_115_collection/sorangium_cellulosum_so0157_2_gca_000418325/pep/Sorangium_cellulosum_so0157_2_gca_000418325.ASM41832v1.pep.all.fa.gz
Prochlorothrix_hollandica	GCA_000341585.2	Prochlorotrichales	https://ftp.ensemblgenomes.ebi.ac.uk/pub/bacteria/release-60/fasta/bacteria_2_collection/prochlorothrix_hollandica_pcc_9006_gca_000341585/pep/Prochlorothrix_hollandica_pcc_9006_gca_000341585.ASM34158v2.pep.all.fa.gz
Thermasporomyces_composti	GCA_003386795.1	Propionibacteriales	https://ftp.ensemblgenomes.ebi.ac.uk/pub/bacteria/release-60/fasta/bacteria_57_collection/thermasporomyces_composti_gca_003386795/pep/Thermasporomyces_composti_gca_003386795.ASM338679v1.pep.all.fa.gz
Pseudanabaena_sp_SR411	GCA_002251945.1	Pseudanabaenales	https://ftp.ensemblgenomes.ebi.ac.uk/pub/bacteria/release-60/fasta/bacteria_76_collection/pseudanabaena_sp_sr411_gca_002251945/pep/Pseudanabaena_sp_sr411_gca_002251945.ASM225194v1.pep.all.fa.gz
Pseudomonas_sp_BICA1-14	GCA_000802035.2	Pseudomonadales	https://ftp.ensemblgenomes.ebi.ac.uk/pub/bacteria/release-60/fasta/bacteria_3_collection/pseudomonas_sp_bica1_14_gca_000802035/pep/Pseudomonas_sp_bica1_14_gca_000802035.cluster_c5.pep.all.fa.gz
Umezawaea_tangerina	GCA_003002815.1	Pseudonocardiales	https://ftp.ensemblgenomes.ebi.ac.uk/pub/bacteria/release-60/fasta/bacteria_97_collection/umezawaea_tangerina_gca_003002815/pep/Umezawaea_tangerina_gca_003002815.ASM300281v1.pep.all.fa.gz
Puniceicoccaceae_bacterium	GCA_003331195.1	Puniceicoccales	https://ftp.ensemblgenomes.ebi.ac.uk/pub/bacteria/release-60/fasta/bacteria_94_collection/puniceicoccaceae_bacterium_gca_003331195/pep/Puniceicoccaceae_bacterium_gca_003331195.ASM333119v1.pep.all.fa.gz
Yoonia_vestfoldensis	GCA_002158905.1	Rhodobacterales	https://ftp.ensemblgenomes.ebi.ac.uk/pub/bacteria/release-60/fasta/bacteria_110_collection/yoonia_vestfoldensis_gca_002158905/pep/Yoonia_vestfoldensis_gca_002158905.ASM215890v1.pep.all.fa.gz
Zoogloeaceae_bacteirum_Par-f-2	GCA_003054515.1	Rhodocyclales	https://ftp.ensemblgenomes.ebi.ac.uk/pub/bacteria/release-60/fasta/bacteria_39_collection/zoogloeaceae_bacteirum_par_f_2_gca_003054515/pep/Zoogloeaceae_bacteirum_par_f_2_gca_003054515.ASM305451v1.pep.all.fa.gz
Zavarzinia_compransoris	GCA_003173055.1	Rhodospirillales	https://ftp.ensemblgenomes.ebi.ac.uk/pub/bacteria/release-60/fasta/bacteria_56_collection/zavarzinia_compransoris_gca_003173055/pep/Zavarzinia_compransoris_gca_003173055.ASM317305v1.pep.all.fa.gz
Rhodothalassium_salexigens	GCA_004341375.1	Rhodothalassiales	https://ftp.ensemblgenomes.ebi.ac.uk/pub/bacteria/release-60/fasta/bacteria_57_collection/rhodothalassium_salexigens_dsm_2132_gca_004341375/pep/Rhodothalassium_salexigens_dsm_2132_gca_004341375.ASM434137v1.pep.all.fa.gz
Salinibacter_sp_10B	GCA_002954405.1	Rhodothermales	https://ftp.ensemblgenomes.ebi.ac.uk/pub/bacteria/release-60/fasta/bacteria_41_collection/salinibacter_sp_10b_gca_002954405/pep/Salinibacter_sp_10b_gca_002954405.ASM295440v1.pep.all.fa.gz
Wolbachia_sp_wRi	GCA_000022285.1	Rickettsiales	https://ftp.ensemblgenomes.ebi.ac.uk/pub/bacteria/release-60/fasta/bacteria_79_collection/wolbachia_sp_wri_gca_000022285/pep/Wolbachia_sp_wri_gca_000022285.ASM2228v1.pep.all.fa.gz
Rubrobacter_xylanophilus	GCA_000014185.1	Rubrobacterales	https://ftp.ensemblgenomes.ebi.ac.uk/pub/bacteria/release-60/fasta/bacteria_100_collection/rubrobacter_xylanophilus_dsm_9941_gca_000014185/pep/Rubrobacter_xylanophilus_dsm_9941_gca_000014185.ASM1418v1.pep.all.fa.gz
Salinisphaeraceae_bacterium	GCA_002683405.1	Salinisphaerales	https://ftp.ensemblgenomes.ebi.ac.uk/pub/bacteria/release-60/fasta/bacteria_103_collection/salinisphaeraceae_bacterium_gca_002683405/pep/Salinisphaeraceae_bacterium_gca_002683405.ASM268340v1.pep.all.fa.gz
Saprospira_grandis	GCA_000250635.1	Saprospirales	https://ftp.ensemblgenomes.ebi.ac.uk/pub/bacteria/release-60/fasta/bacteria_5_collection/saprospira_grandis_str_lewin_gca_000250635/pep/Saprospira_grandis_str_lewin_gca_000250635.ASM25063v1.pep.all.fa.gz
Sedimentisphaera_salicampi	GCA_002117005.1	Sedimentisphaerales	https://ftp.ensemblgenomes.ebi.ac.uk/pub/bacteria/release-60/fasta/bacteria_29_collection/sedimentisphaera_salicampi_gca_002117005/pep/Sedimentisphaera_salicampi_gca_002117005.ASM211700v1.pep.all.fa.gz
Thermosinus_carboxydivorans	GCA_000169155.1	Selenomonadales	https://ftp.ensemblgenomes.ebi.ac.uk/pub/bacteria/release-60/fasta/bacteria_68_collection/thermosinus_carboxydivorans_nor1_gca_000169155/pep/Thermosinus_carboxydivorans_nor1_gca_000169155.ASM16915v1.pep.all.fa.gz
Silvanigrella_aquatica	GCA_001907975.2	Silvanigrellales	https://ftp.ensemblgenomes.ebi.ac.uk/pub/bacteria/release-60/fasta/bacteria_31_collection/silvanigrella_aquatica_gca_001907975/pep/Silvanigrella_aquatica_gca_001907975.ASM190797v2.pep.all.fa.gz
Sneathiella_sp	GCA_002706985.1	Sneathiellales	https://ftp.ensemblgenomes.ebi.ac.uk/pub/bacteria/release-60/fasta/bacteria_50_collection/sneathiella_sp__gca_002706985/pep/Sneathiella_sp__gca_002706985.ASM270698v1.pep.all.fa.gz
Conexibacter_woesei	GCA_000025265.1	Solirubrobacterales	https://ftp.ensemblgenomes.ebi.ac.uk/pub/bacteria/release-60/fasta/bacteria_47_collection/conexibacter_woesei_dsm_14684_gca_000025265/pep/Conexibacter_woesei_dsm_14684_gca_000025265.ASM2526v1.pep.all.fa.gz
Sphaerobacter_thermophilus	GCA_000024985.1	Sphaerobacterales	https://ftp.ensemblgenomes.ebi.ac.uk/pub/bacteria/release-60/fasta/bacteria_126_collection/sphaerobacter_thermophilus_dsm_20745_gca_000024985/pep/Sphaerobacter_thermophilus_dsm_20745_gca_000024985.ASM2498v1.pep.all.fa.gz
Sphingobacterium_yanglingense	GCA_004363245.1	Sphingobacteriales	https://ftp.ensemblgenomes.ebi.ac.uk/pub/bacteria/release-60/fasta/bacteria_84_collection/sphingobacterium_yanglingense_gca_004363245/pep/Sphingobacterium_yanglingense_gca_004363245.ASM436324v1.pep.all.fa.gz
Zymomonas_mobilis	GCA_000576125.1	Sphingomonadales	https://ftp.ensemblgenomes.ebi.ac.uk/pub/bacteria/release-60/fasta/bacteria_21_collection/zymomonas_mobilis_subsp_mobilis_nrrl_b_12526_gca_000576125/pep/Zymomonas_mobilis_subsp_mobilis_nrrl_b_12526_gca_000576125.ASM57612v1.pep.all.fa.gz
Treponema_vincentii	GCA_000412995.1	Spirochaetales	https://ftp.ensemblgenomes.ebi.ac.uk/pub/bacteria/release-60/fasta/bacteria_115_collection/treponema_vincentii_f0403_gca_000412995/pep/Treponema_vincentii_f0403_gca_000412995.Trep_vinc_F0403_V1.pep.all.fa.gz
Steroidobacter_denitrificans	GCA_001579945.1	Steroidobacterales	https://ftp.ensemblgenomes.ebi.ac.uk/pub/bacteria/release-60/fasta/bacteria_15_collection/steroidobacter_denitrificans_gca_001579945/pep/Steroidobacter_denitrificans_gca_001579945.ASM157994v1.pep.all.fa.gz
Actinomadura_parvosata	GCA_002057455.1	Streptosporangiales	https://ftp.ensemblgenomes.ebi.ac.uk/pub/bacteria/release-60/fasta/bacteria_36_collection/nonomuraea_sp_atcc_55076_gca_002057455/pep/Nonomuraea_sp_atcc_55076_gca_002057455.ASM205745v1.pep.all.fa.gz
Synechocystis_sp_PCC_6714	GCA_000478825.2	Synechococcales	https://ftp.ensemblgenomes.ebi.ac.uk/pub/bacteria/release-60/fasta/bacteria_124_collection/synechocystis_sp_pcc_6714_gca_000478825/pep/Synechocystis_sp_pcc_6714_gca_000478825.ASM47882v2.pep.all.fa.gz
Thermovirga_lienii	GCA_000233775.1	Synergistales	https://ftp.ensemblgenomes.ebi.ac.uk/pub/bacteria/release-60/fasta/bacteria_116_collection/thermovirga_lienii_dsm_17291_gca_000233775/pep/Thermovirga_lienii_dsm_17291_gca_000233775.ASM23377v1.pep.all.fa.gz
Syntrophus_sp_PtaU1Bin005	GCA_002067745.1	Syntrophales	https://ftp.ensemblgenomes.ebi.ac.uk/pub/bacteria/release-60/fasta/bacteria_53_collection/syntrophus_sp_ptau1_bin005_gca_002067745/pep/Syntrophus_sp_ptau1_bin005_gca_002067745.ASM206774v1.pep.all.fa.gz
Thermodesulforhabdus_norvegica	GCA_900114975.1	Syntrophobacterales	https://ftp.ensemblgenomes.ebi.ac.uk/pub/bacteria/release-60/fasta/bacteria_26_collection/thermodesulforhabdus_norvegica_gca_900114975/pep/Thermodesulforhabdus_norvegica_gca_900114975.IMG-taxon_2599185149_annotated_assembly.pep.all.fa.gz
Syntrophorhabdus_sp_PtaU1Bin153	GCA_002067475.1	Syntrophorhabdales	https://ftp.ensemblgenomes.ebi.ac.uk/pub/bacteria/release-60/fasta/bacteria_109_collection/syntrophorhabdus_sp_ptau1_bin153_gca_002067475/pep/Syntrophorhabdus_sp_ptau1_bin153_gca_002067475.ASM206747v1.pep.all.fa.gz
Terriglobus_saanensis	GCA_000179915.2	Terriglobales	https://ftp.ensemblgenomes.ebi.ac.uk/pub/bacteria/release-60/fasta/bacteria_26_collection/terriglobus_saanensis_sp1pr4_gca_000179915/pep/Terriglobus_saanensis_sp1pr4_gca_000179915.ASM17991v2.pep.all.fa.gz
Terrimicrobium_sacchariphilum	GCA_001613545.1	Terrimicrobiales	https://ftp.ensemblgenomes.ebi.ac.uk/pub/bacteria/release-60/fasta/bacteria_19_collection/terrimicrobium_sacchariphilum_gca_001613545/pep/Terrimicrobium_sacchariphilum_gca_001613545.ASM161354v1.pep.all.fa.gz
Thermus_thermophilus	GCA_000258245.1	Thermales	https://ftp.ensemblgenomes.ebi.ac.uk/pub/bacteria/release-60/fasta/bacteria_89_collection/thermus_thermophilus_jl_18_gca_000258245/pep/Thermus_thermophilus_jl_18_gca_000258245.ASM25824v1.pep.all.fa.gz
Thermodesulfitimonas_autotrophica	GCA_003815015.1	Thermoanaerobacterales	https://ftp.ensemblgenomes.ebi.ac.uk/pub/bacteria/release-60/fasta/bacteria_84_collection/thermodesulfitimonas_autotrophica_gca_003815015/pep/Thermodesulfitimonas_autotrophica_gca_003815015.ASM381501v1.pep.all.fa.gz
Thermoanaerobaculum_aquaticum	GCA_000687145.1	Thermoanaerobaculales	https://ftp.ensemblgenomes.ebi.ac.uk/pub/bacteria/release-60/fasta/bacteria_123_collection/thermoanaerobaculum_aquaticum_gca_000687145/pep/Thermoanaerobaculum_aquaticum_gca_000687145.TheAqu1.0.pep.all.fa.gz
Thermosulfurimonas_dismutans	GCA_001652585.1	Thermodesulfobacteriales	https://ftp.ensemblgenomes.ebi.ac.uk/pub/bacteria/release-60/fasta/bacteria_13_collection/thermosulfurimonas_dismutans_gca_001652585/pep/Thermosulfurimonas_dismutans_gca_001652585.ASM165258v1.pep.all.fa.gz
Thermodesulfovibrio_sp_N1	GCA_001707915.1	Thermodesulfovibrionales	https://ftp.ensemblgenomes.ebi.ac.uk/pub/bacteria/release-60/fasta/bacteria_16_collection/thermodesulfovibrio_sp_n1_gca_001707915/pep/Thermodesulfovibrio_sp_n1_gca_001707915.ASM170791v1.pep.all.fa.gz
Thermoflexus_hugenholtzii	GCA_002563855.1	Thermoflexales	https://ftp.ensemblgenomes.ebi.ac.uk/pub/bacteria/release-60/fasta/bacteria_98_collection/thermoflexus_hugenholtzii_gca_002563855/pep/Thermoflexus_hugenholtzii_gca_002563855.ASM256385v1.pep.all.fa.gz
Thermogemmatispora_tikiterensis	GCA_003268475.1	Thermogemmatisporales	https://ftp.ensemblgenomes.ebi.ac.uk/pub/bacteria/release-60/fasta/bacteria_82_collection/thermogemmatispora_tikiterensis_gca_003268475/pep/Thermogemmatispora_tikiterensis_gca_003268475.ASM326847v1.pep.all.fa.gz
Thermomicrobium_roseum	GCA_000021685.1	Thermomicrobiales	https://ftp.ensemblgenomes.ebi.ac.uk/pub/bacteria/release-60/fasta/bacteria_7_collection/thermomicrobium_roseum_dsm_5159_gca_000021685/pep/Thermomicrobium_roseum_dsm_5159_gca_000021685.ASM2168v1.pep.all.fa.gz
Thermovenabulum_gondwanense	GCA_001601575.1	Thermosediminibacterales	https://ftp.ensemblgenomes.ebi.ac.uk/pub/bacteria/release-60/fasta/bacteria_15_collection/thermovenabulum_gondwanense_gca_001601575/pep/Thermovenabulum_gondwanense_gca_001601575.ASM160157v1.pep.all.fa.gz
Thermosulfidibacter_takaii	GCA_001547735.1	Thermosulfidibacterales	https://ftp.ensemblgenomes.ebi.ac.uk/pub/bacteria/release-60/fasta/bacteria_19_collection/thermosulfidibacter_takaii_abi70s6_gca_001547735/pep/Thermosulfidibacter_takaii_abi70s6_gca_001547735.ASM154773v1.pep.all.fa.gz
Thermotoga_sp_SG1	GCA_002865985.1	Thermotogales	https://ftp.ensemblgenomes.ebi.ac.uk/pub/bacteria/release-60/fasta/bacteria_74_collection/thermotoga_sp_sg1_gca_002865985/pep/Thermotoga_sp_sg1_gca_002865985.ASM286598v1.pep.all.fa.gz
Thiohalobacter_thiocyanaticus	GCA_003932505.1	Thiohalobacterales	https://ftp.ensemblgenomes.ebi.ac.uk/pub/bacteria/release-60/fasta/bacteria_102_collection/thiohalobacter_thiocyanaticus_gca_003932505/pep/Thiohalobacter_thiocyanaticus_gca_003932505.ASM393250v1.pep.all.fa.gz
Thiohalophilus_thiocyanatoxydans	GCA_004366735.1	Thiohalomonadales	https://ftp.ensemblgenomes.ebi.ac.uk/pub/bacteria/release-60/fasta/bacteria_71_collection/thiohalophilus_thiocyanatoxydans_gca_004366735/pep/Thiohalophilus_thiocyanatoxydans_gca_004366735.ASM436673v1.pep.all.fa.gz
Thiohalorhabdus_denitrificans	GCA_900101365.1	Thiohalorhabdales	https://ftp.ensemblgenomes.ebi.ac.uk/pub/bacteria/release-60/fasta/bacteria_94_collection/thiohalorhabdus_denitrificans_gca_900101365/pep/Thiohalorhabdus_denitrificans_gca_900101365.IMG-taxon_2596583511_annotated_assembly.pep.all.fa.gz
Thiohalospira_halophila	GCA_900112605.1	Thiohalospirales	https://ftp.ensemblgenomes.ebi.ac.uk/pub/bacteria/release-60/fasta/bacteria_21_collection/thiohalospira_halophila_dsm_15071_gca_900112605/pep/Thiohalospira_halophila_dsm_15071_gca_900112605.IMG-taxon_2595698212_annotated_assembly.pep.all.fa.gz
Thiotrichaceae_bacterium	GCA_002746365.1	Thiotrichales	https://ftp.ensemblgenomes.ebi.ac.uk/pub/bacteria/release-60/fasta/bacteria_51_collection/thiotrichaceae_bacterium_gca_002746365/pep/Thiotrichaceae_bacterium_gca_002746365.ASM274636v1.pep.all.fa.gz
Tissierella_sp_P1	GCA_002266425.1	Tissierellales	https://ftp.ensemblgenomes.ebi.ac.uk/pub/bacteria/release-60/fasta/bacteria_97_collection/tissierella_sp_p1_gca_002266425/pep/Tissierella_sp_p1_gca_002266425.ASM226642v1.pep.all.fa.gz
Trueperaceae_bacterium	GCA_002707365.1	Trueperales	https://ftp.ensemblgenomes.ebi.ac.uk/pub/bacteria/release-60/fasta/bacteria_72_collection/trueperaceae_bacterium_gca_002707365/pep/Trueperaceae_bacterium_gca_002707365.ASM270736v1.pep.all.fa.gz
Veillonellaceae_bacterium_DNF00751	GCA_001553395.1	Veillonellales	https://ftp.ensemblgenomes.ebi.ac.uk/pub/bacteria/release-60/fasta/bacteria_15_collection/veillonellaceae_bacterium_dnf00751_gca_001553395/pep/Veillonellaceae_bacterium_dnf00751_gca_001553395.ASM155339v1.pep.all.fa.gz
Verrucomicrobium_sp_GAS474	GCA_900105685.1	Verrucomicrobiales	https://ftp.ensemblgenomes.ebi.ac.uk/pub/bacteria/release-60/fasta/bacteria_32_collection/verrucomicrobium_sp_gas474_gca_900105685/pep/Verrucomicrobium_sp_gas474_gca_900105685.IMG-taxon_2690315640_annotated_assembly.pep.all.fa.gz
Vibrio_xuii	GCA_001274855.1	Vibrionales	https://ftp.ensemblgenomes.ebi.ac.uk/pub/bacteria/release-60/fasta/bacteria_3_collection/vibrio_xuii_gca_001274855/pep/Vibrio_xuii_gca_001274855.ASM127485v1.pep.all.fa.gz
Luteitalea_pratensis	GCA_001618865.1	Vicinamibacterales	https://ftp.ensemblgenomes.ebi.ac.uk/pub/bacteria/release-60/fasta/bacteria_18_collection/luteitalea_pratensis_gca_001618865/pep/Luteitalea_pratensis_gca_001618865.ASM161886v1.pep.all.fa.gz
Victivallis_vadensis	GCA_003096415.1	Victivallales	https://ftp.ensemblgenomes.ebi.ac.uk/pub/bacteria/release-60/fasta/bacteria_98_collection/victivallis_vadensis_gca_003096415/pep/Victivallis_vadensis_gca_003096415.ASM309641v1.pep.all.fa.gz
Woeseia_sp	GCA_002720595.1	Woeseiales	https://ftp.ensemblgenomes.ebi.ac.uk/pub/bacteria/release-60/fasta/bacteria_24_collection/woeseia_sp__gca_002720595/pep/Woeseia_sp__gca_002720595.ASM272059v1.pep.all.fa.gz
Plasticicumulans_lactativorans	GCA_004341245.1		https://ftp.ensemblgenomes.ebi.ac.uk/pub/bacteria/release-60/fasta/bacteria_94_collection/plasticicumulans_lactativorans_gca_004341245/pep/Plasticicumulans_lactativorans_gca_004341245.ASM434124v1.pep.all.fa.gz

## Sheet: Fungal distant dataset (231 sam
Sample	Accession	Family	Url
Pseudovirgaria_hyperparasitica	GCA_010093815.1	Acrospermaceae	https://ftp.ensemblgenomes.ebi.ac.uk/pub/fungi/release-60/fasta/fungi_ascomycota4_collection/pseudovirgaria_hyperparasitica_gca_010093815/pep/Pseudovirgaria_hyperparasitica_gca_010093815.Psehy1.pep.all.fa.gz
Rhodonia_placenta	GCA_002117355.1	Adustoporiaceae	https://ftp.ensemblgenomes.ebi.ac.uk/pub/fungi/release-60/fasta/fungi_basidiomycota1_collection/postia_placenta_mad_698_r_sb12_gca_002117355/pep/Postia_placenta_mad_698_r_sb12_gca_002117355.PosplRSB12_1.pep.all.fa.gz
Leucoagaricus_sp_SymCcos	GCA_001563735.1	Agaricaceae	https://ftp.ensemblgenomes.ebi.ac.uk/pub/fungi/release-60/fasta/fungi_basidiomycota1_collection/leucoagaricus_sp_symc_cos_gca_001563735/pep/Leucoagaricus_sp_symc_cos_gca_001563735.ASM156373v1.pep.all.fa.gz
Helicocarpus_griseus	GCA_002573585.1	Ajellomycetaceae	https://ftp.ensemblgenomes.ebi.ac.uk/pub/fungi/release-60/fasta/fungi_ascomycota4_collection/helicocarpus_griseus_uamh5409_gca_002573585/pep/Helicocarpus_griseus_uamh5409_gca_002573585.Heli_gris_5409_V1.pep.all.fa.gz
Amanita_thiersii	GCA_002554575.1	Amanitaceae	https://ftp.ensemblgenomes.ebi.ac.uk/pub/fungi/release-60/fasta/fungi_basidiomycota1_collection/amanita_thiersii_skay4041_gca_002554575/pep/Amanita_thiersii_skay4041_gca_002554575.Amanita_thiersii_v1.0.pep.all.fa.gz
Amniculicola_lignicola	GCA_010015725.1	Amniculicolaceae	https://ftp.ensemblgenomes.ebi.ac.uk/pub/fungi/release-60/fasta/fungi_ascomycota5_collection/amniculicola_lignicola_cbs_123094_gca_010015725/pep/Amniculicola_lignicola_cbs_123094_gca_010015725.Amnli1.pep.all.fa.gz
Amorphotheca_resinae	GCA_003019875.1	Amorphothecaceae	https://ftp.ensemblgenomes.ebi.ac.uk/pub/fungi/release-60/fasta/fungi_ascomycota4_collection/amorphotheca_resinae_atcc_22711_gca_003019875/pep/Amorphotheca_resinae_atcc_22711_gca_003019875.Amore1.pep.all.fa.gz
Amphiamblys_sp_WSBS2006	GCA_001875675.1	Amphiacanthidae	https://ftp.ensemblgenomes.ebi.ac.uk/pub/fungi/release-60/fasta/fungi_microsporidia1_collection/amphiamblys_sp_wsbs2006_gca_001875675/pep/Amphiamblys_sp_wsbs2006_gca_001875675.ASM187567v1.pep.all.fa.gz
Plicatura_crispa	GCA_000827205.1	Amylocorticiaceae	https://ftp.ensemblgenomes.ebi.ac.uk/pub/fungi/release-60/fasta/fungi_basidiomycota1_collection/plicaturopsis_crispa_fd_325_ss_3_gca_000827205/pep/Plicaturopsis_crispa_fd_325_ss_3_gca_000827205.Plicr1.pep.all.fa.gz
Conidiobolus_coronatus	GCA_001566745.1	Ancylistaceae	https://ftp.ensemblgenomes.ebi.ac.uk/pub/fungi/release-60/fasta/fungi_entomophthoromycota1_collection/conidiobolus_coronatus_nrrl_28638_gca_001566745/pep/Conidiobolus_coronatus_nrrl_28638_gca_001566745.Conidiobolus_coronatus_NRRL28638.pep.all.fa.gz
Testicularia_cyperi	GCA_003144125.1	Anthracoideaceae	https://ftp.ensemblgenomes.ebi.ac.uk/pub/fungi/release-60/fasta/fungi_basidiomycota1_collection/testicularia_cyperi_gca_003144125/pep/Testicularia_cyperi_gca_003144125.Tescy1.pep.all.fa.gz
Aplosporella_prunicola	GCA_010093885.1	Aplosporellaceae	https://ftp.ensemblgenomes.ebi.ac.uk/pub/fungi/release-60/fasta/fungi_ascomycota4_collection/aplosporella_prunicola_cbs_121167_gca_010093885/pep/Aplosporella_prunicola_cbs_121167_gca_010093885.Aplpr1.pep.all.fa.gz
Lepidopterella_palustris	GCA_001692735.1	Argynnaceae	https://ftp.ensemblgenomes.ebi.ac.uk/pub/fungi/release-60/fasta/fungi_ascomycota5_collection/lepidopterella_palustris_cbs_459_81_gca_001692735/pep/Lepidopterella_palustris_cbs_459_81_gca_001692735.Leppa1.pep.all.fa.gz
Trichophyton_mentagrophytes	GCA_003118255.1	Arthrodermataceae	https://ftp.ensemblgenomes.ebi.ac.uk/pub/fungi/release-60/fasta/fungi_ascomycota4_collection/trichophyton_mentagrophytes_gca_003118255/pep/Trichophyton_mentagrophytes_gca_003118255.ABySS_70bp_45k_152cov_v1.pep.all.fa.gz
Ascobolus_immersus	GCA_003788565.2	Ascobolaceae	https://ftp.ensemblgenomes.ebi.ac.uk/pub/fungi/release-60/fasta/fungi_ascomycota5_collection/ascobolus_immersus_rn42_gca_003788565/pep/Ascobolus_immersus_rn42_gca_003788565.Ascim1.pep.all.fa.gz
Ascodesmis_nigricans	GCA_004786065.1	Ascodesmidaceae	https://ftp.ensemblgenomes.ebi.ac.uk/pub/fungi/release-60/fasta/fungi_ascomycota5_collection/ascodesmis_nigricans_gca_004786065/pep/Ascodesmis_nigricans_gca_004786065.Ascni1.pep.all.fa.gz
Ascoidea_rubescens	GCA_001661345.1	Ascoideaceae	https://ftp.ensemblgenomes.ebi.ac.uk/pub/fungi/release-60/fasta/fungi_ascomycota3_collection/ascoidea_rubescens_dsm_1968_gca_001661345/pep/Ascoidea_rubescens_dsm_1968_gca_001661345.Ascru1.pep.all.fa.gz
Ascosphaera_apis	GCA_001636715.1	Ascosphaeraceae	https://ftp.ensemblgenomes.ebi.ac.uk/pub/fungi/release-60/fasta/fungi_ascomycota3_collection/ascosphaera_apis_arsef_7405_gca_001636715/pep/Ascosphaera_apis_arsef_7405_gca_001636715.AAP_1.0.pep.all.fa.gz
Aspergillus_flavus	GCA_014117465.1	Aspergillaceae	https://ftp.ensemblgenomes.ebi.ac.uk/pub/fungi/release-60/fasta/fungi_ascomycota5_collection/aspergillus_flavus_nrrl3357_gca_014117465/pep/Aspergillus_flavus_nrrl3357_gca_014117465.ASM1411746v1.pep.all.fa.gz
Athelia_psychrophila	GCA_001630335.1	Atheliaceae	https://ftp.ensemblgenomes.ebi.ac.uk/pub/fungi/release-60/fasta/fungi_basidiomycota1_collection/fibularhizoctonia_sp_cbs_109695_gca_001630335/pep/Fibularhizoctonia_sp_cbs_109695_gca_001630335.Fibsp1.pep.all.fa.gz
Aulographum_hederae	GCA_010015705.1	Aulographaceae	https://ftp.ensemblgenomes.ebi.ac.uk/pub/fungi/release-60/fasta/fungi_ascomycota5_collection/aulographum_hederae_cbs_113979_gca_010015705/pep/Aulographum_hederae_cbs_113979_gca_010015705.Aulhe2.pep.all.fa.gz
Hapsidospora_chrysogena	GCA_000769265.1	Bionectriaceae	https://ftp.ensemblgenomes.ebi.ac.uk/pub/fungi/release-60/fasta/fungi_ascomycota1_collection/acremonium_chrysogenum_atcc_11550_gca_000769265/pep/Acremonium_chrysogenum_atcc_11550_gca_000769265.ASM76926v1.pep.all.fa.gz
Allomyces_macrogynus	GCA_000151295.1	Blastocladiaceae	https://ftp.ensemblgenomes.ebi.ac.uk/pub/fungi/release-60/fasta/fungi_blastocladiomycota1_collection/allomyces_macrogynus_atcc_38327_gca_000151295/pep/Allomyces_macrogynus_atcc_38327_gca_000151295.A_macrogynus_V3.pep.all.fa.gz
Cyclocybe_aegerita	GCA_902728275.1	Bolbitiaceae	https://ftp.ensemblgenomes.ebi.ac.uk/pub/fungi/release-60/fasta/fungi_basidiomycota2_collection/agrocybe_aegerita_gca_902728275/pep/Agrocybe_aegerita_gca_902728275.AAE3_genes.pep.all.fa.gz
Bondarzewia_mesenterica	GCA_004802705.1	Bondarzewiaceae	https://ftp.ensemblgenomes.ebi.ac.uk/pub/fungi/release-60/fasta/fungi_basidiomycota2_collection/bondarzewia_mesenterica_gca_004802705/pep/Bondarzewia_mesenterica_gca_004802705.ASM480270v1.pep.all.fa.gz
Botryobasidium_botryosum	GCA_000697705.1	Botryobasidiaceae	https://ftp.ensemblgenomes.ebi.ac.uk/pub/fungi/release-60/fasta/fungi_basidiomycota1_collection/botryobasidium_botryosum_fd_172_ss1_gca_000697705/pep/Botryobasidium_botryosum_fd_172_ss1_gca_000697705.Botbo1.pep.all.fa.gz
Lasiodiplodia_theobromae	GCA_008931885.1	Botryosphaeriaceae	https://ftp.ensemblgenomes.ebi.ac.uk/pub/fungi/release-60/fasta/fungi_ascomycota4_collection/lasiodiplodia_theobromae_gca_008931885/pep/Lasiodiplodia_theobromae_gca_008931885.ASM893188v1.pep.all.fa.gz
Meira_miltonrushii	GCA_003144205.1	Brachybasidiaceae	https://ftp.ensemblgenomes.ebi.ac.uk/pub/fungi/release-60/fasta/fungi_basidiomycota1_collection/meira_miltonrushii_gca_003144205/pep/Meira_miltonrushii_gca_003144205.Meimi1.pep.all.fa.gz
Caulochytrium_protostelioides	GCA_003615045.1	Caulochytriaceae	https://ftp.ensemblgenomes.ebi.ac.uk/pub/fungi/release-60/fasta/fungi_chytridiomycota1_collection/caulochytrium_protostelioides_gca_003615045/pep/Caulochytrium_protostelioides_gca_003615045.Caupr1.pep.all.fa.gz
Ceraceosorus_guamensis	GCA_003144195.1	Ceraceosoraceae	https://ftp.ensemblgenomes.ebi.ac.uk/pub/fungi/release-60/fasta/fungi_basidiomycota1_collection/ceraceosorus_guamensis_gca_003144195/pep/Ceraceosorus_guamensis_gca_003144195.Cersp1.pep.all.fa.gz
Ceratobasidium_theobromae	GCA_009078325.1	Ceratobasidiaceae	https://ftp.ensemblgenomes.ebi.ac.uk/pub/fungi/release-60/fasta/fungi_basidiomycota2_collection/ceratobasidium_theobromae_gca_009078325/pep/Ceratobasidium_theobromae_gca_009078325.ASM907832v1.pep.all.fa.gz
Thielaviopsis_punctulata	GCA_000968615.1	Ceratocystidaceae	https://ftp.ensemblgenomes.ebi.ac.uk/pub/fungi/release-60/fasta/fungi_ascomycota2_collection/thielaviopsis_punctulata_gca_000968615/pep/Thielaviopsis_punctulata_gca_000968615.ASM96861v1.pep.all.fa.gz
Thermothielavioides_terrestris	GCA_900343105.1	Chaetomiaceae	https://ftp.ensemblgenomes.ebi.ac.uk/pub/fungi/release-60/fasta/fungi_ascomycota5_collection/thermothielavioides_terrestris_gca_900343105/pep/Thermothielavioides_terrestris_gca_900343105.Thte_LPH172.pep.all.fa.gz
Choanephora_cucurbitarum	GCA_001683725.1	Choanephoraceae	https://ftp.ensemblgenomes.ebi.ac.uk/pub/fungi/release-60/fasta/fungi_mucoromycota1_collection/choanephora_cucurbitarum_gca_001683725/pep/Choanephora_cucurbitarum_gca_001683725.ASM168372v1.pep.all.fa.gz
Rhizoclosmatium_globosum	GCA_002104985.1	Chytriomycetaceae	https://ftp.ensemblgenomes.ebi.ac.uk/pub/fungi/release-60/fasta/fungi_chytridiomycota1_collection/rhizoclosmatium_globosum_gca_002104985/pep/Rhizoclosmatium_globosum_gca_002104985.Rhihy1.pep.all.fa.gz
Rachicladosporium_sp_CCFEE_5018	GCA_002077045.2	Cladosporiaceae	https://ftp.ensemblgenomes.ebi.ac.uk/pub/fungi/release-60/fasta/fungi_ascomycota3_collection/rachicladosporium_sp_ccfee_5018_gca_002077045/pep/Rachicladosporium_sp_ccfee_5018_gca_002077045.ASM207704v2.pep.all.fa.gz
Metarhizium_brunneum	GCA_013426205.1	Clavicipitaceae	https://ftp.ensemblgenomes.ebi.ac.uk/pub/fungi/release-60/fasta/fungi_ascomycota5_collection/metarhizium_brunneum_gca_013426205/pep/Metarhizium_brunneum_gca_013426205.ASM1342620v1.pep.all.fa.gz
Coniochaeta_sp_2T21	GCA_009194965.1	Coniochaetaceae	https://ftp.ensemblgenomes.ebi.ac.uk/pub/fungi/release-60/fasta/fungi_ascomycota4_collection/coniochaeta_sp_2t2_1_gca_009194965/pep/Coniochaeta_sp_2t2_1_gca_009194965.Conioc1.pep.all.fa.gz
Coniophora_puteana	GCA_000271625.1	Coniophoraceae	https://ftp.ensemblgenomes.ebi.ac.uk/pub/fungi/release-60/fasta/fungi_basidiomycota1_collection/coniophora_puteana_rwd_64_598_ss2_gca_000271625/pep/Coniophora_puteana_rwd_64_598_ss2_gca_000271625.Conpu1.pep.all.fa.gz
Cordyceps_javanica	GCA_006981985.1	Cordycipitaceae	https://ftp.ensemblgenomes.ebi.ac.uk/pub/fungi/release-60/fasta/fungi_ascomycota4_collection/cordyceps_javanica_gca_006981985/pep/Cordyceps_javanica_gca_006981985.ASM698198v1.pep.all.fa.gz
Corynespora_cassiicola	GCA_003016335.1	Corynesporascaceae	https://ftp.ensemblgenomes.ebi.ac.uk/pub/fungi/release-60/fasta/fungi_ascomycota4_collection/corynespora_cassiicola_philippines_gca_003016335/pep/Corynespora_cassiicola_philippines_gca_003016335.Corynespora_cassiicola_v1.0.pep.all.fa.gz
Acaromyces_ingoldii	GCA_003144295.1	Cryptobasidiaceae	https://ftp.ensemblgenomes.ebi.ac.uk/pub/fungi/release-60/fasta/fungi_basidiomycota1_collection/acaromyces_ingoldii_gca_003144295/pep/Acaromyces_ingoldii_gca_003144295.Acain1.pep.all.fa.gz
Cryptococcus_floricola	GCA_008355005.1	Cryptococcaceae	https://ftp.ensemblgenomes.ebi.ac.uk/pub/fungi/release-60/fasta/fungi_basidiomycota1_collection/cryptococcus_floricola_gca_008355005/pep/Cryptococcus_floricola_gca_008355005.Tsuc_wing_DSM_27421_V6.pep.all.fa.gz
Pyrenochaeta_sp_DS3sAY3a	GCA_001644535.1	Cucurbitariaceae	https://ftp.ensemblgenomes.ebi.ac.uk/pub/fungi/release-60/fasta/fungi_ascomycota3_collection/pyrenochaeta_sp_ds3say3a_gca_001644535/pep/Pyrenochaeta_sp_ds3say3a_gca_001644535.Pyrsp1.pep.all.fa.gz
Edhazardia_aedis	GCA_000230595.3	Culicosporidae	https://ftp.ensemblgenomes.ebi.ac.uk/pub/fungi/release-60/fasta/fungi_microsporidia1_collection/edhazardia_aedis_usnm_41457_gca_000230595/pep/Edhazardia_aedis_usnm_41457_gca_000230595.Edha_aedis_V4b.pep.all.fa.gz
Kockovaella_imperatae	GCA_002102565.1	Cuniculitremaceae	https://ftp.ensemblgenomes.ebi.ac.uk/pub/fungi/release-60/fasta/fungi_basidiomycota1_collection/kockovaella_imperatae_gca_002102565/pep/Kockovaella_imperatae_gca_002102565.Kocim1.pep.all.fa.gz
Hesseltinella_vesiculosa	GCA_002104935.1	Cunninghamellaceae	https://ftp.ensemblgenomes.ebi.ac.uk/pub/fungi/release-60/fasta/fungi_mucoromycota1_collection/hesseltinella_vesiculosa_gca_002104935/pep/Hesseltinella_vesiculosa_gca_002104935.Hesve2.pep.all.fa.gz
Cyphellophora_attinorum	GCA_001299255.1	Cyphellophoraceae	https://ftp.ensemblgenomes.ebi.ac.uk/pub/fungi/release-60/fasta/fungi_ascomycota3_collection/phialophora_attinorum_gca_001299255/pep/Phialophora_attinorum_gca_001299255.ASM129925v1.pep.all.fa.gz
Cytospora_schulzeri	GCA_003795315.1	Cytosporaceae	https://ftp.ensemblgenomes.ebi.ac.uk/pub/fungi/release-60/fasta/fungi_ascomycota4_collection/valsa_malicola_gca_003795315/pep/Valsa_malicola_gca_003795315.ASM379531v1.pep.all.fa.gz
Calocera_viscosa	GCA_001630345.1	Dacrymycetaceae	https://ftp.ensemblgenomes.ebi.ac.uk/pub/fungi/release-60/fasta/fungi_basidiomycota1_collection/calocera_viscosa_tufc12733_gca_001630345/pep/Calocera_viscosa_tufc12733_gca_001630345.Calvi1.pep.all.fa.gz
Diutina_rugosa	GCA_008704595.1	Debaryomycetaceae	https://ftp.ensemblgenomes.ebi.ac.uk/pub/fungi/release-60/fasta/fungi_ascomycota4_collection/diutina_rugosa_gca_008704595/pep/Diutina_rugosa_gca_008704595.ASM870459v1.pep.all.fa.gz
Coleophoma_cylindrospora	GCA_003369665.1	Dermateaceae	https://ftp.ensemblgenomes.ebi.ac.uk/pub/fungi/release-60/fasta/fungi_ascomycota5_collection/coleophoma_cylindrospora_gca_003369665/pep/Coleophoma_cylindrospora_gca_003369665.ASM336966v1.pep.all.fa.gz
Clathrospora_elynae	GCA_010015635.1	Diademaceae	https://ftp.ensemblgenomes.ebi.ac.uk/pub/fungi/release-60/fasta/fungi_ascomycota5_collection/clathrospora_elynae_gca_010015635/pep/Clathrospora_elynae_gca_010015635.Clael1.pep.all.fa.gz
Diaporthe_helianthi	GCA_001702395.2	Diaporthaceae	https://ftp.ensemblgenomes.ebi.ac.uk/pub/fungi/release-60/fasta/fungi_ascomycota3_collection/diaporthe_helianthi_gca_001702395/pep/Diaporthe_helianthi_gca_001702395.DHEL01v2.pep.all.fa.gz
Eutypa_lata	GCA_000349385.1	Diatrypaceae	https://ftp.ensemblgenomes.ebi.ac.uk/pub/fungi/release-60/fasta/fungi_ascomycota1_collection/eutypa_lata_ucrel1_gca_000349385/pep/Eutypa_lata_ucrel1_gca_000349385.UCREL1V03.pep.all.fa.gz
Didymella_exigua	GCA_010094145.1	Didymellaceae	https://ftp.ensemblgenomes.ebi.ac.uk/pub/fungi/release-60/fasta/fungi_ascomycota4_collection/didymella_exigua_cbs_183_55_gca_010094145/pep/Didymella_exigua_cbs_183_55_gca_010094145.Didex1.pep.all.fa.gz
Bimuria_novae-zelandiae	GCA_010015655.1	Didymosphaeriaceae	https://ftp.ensemblgenomes.ebi.ac.uk/pub/fungi/release-60/fasta/fungi_ascomycota5_collection/bimuria_novae_zelandiae_cbs_107_79_gca_010015655/pep/Bimuria_novae_zelandiae_cbs_107_79_gca_010015655.Bimnz1.pep.all.fa.gz
Dothidotthia_symphoricarpi	GCA_010015815.1	Dothidotthiaceae	https://ftp.ensemblgenomes.ebi.ac.uk/pub/fungi/release-60/fasta/fungi_ascomycota4_collection/dothidotthia_symphoricarpi_cbs_119687_gca_010015815/pep/Dothidotthia_symphoricarpi_cbs_119687_gca_010015815.Dotsy1.pep.all.fa.gz
Diplocarpon_rosae	GCA_002317995.1	Drepanopezizaceae	https://ftp.ensemblgenomes.ebi.ac.uk/pub/fungi/release-60/fasta/fungi_ascomycota3_collection/diplocarpon_rosae_gca_002317995/pep/Diplocarpon_rosae_gca_002317995.ASM231799v1.pep.all.fa.gz
Hamiltosporidium_tvaerminnensis	GCA_004325075.1	Dubosqiidae	https://ftp.ensemblgenomes.ebi.ac.uk/pub/fungi/release-60/fasta/fungi_microsporidia1_collection/hamiltosporidium_tvaerminnensis_gca_004325075/pep/Hamiltosporidium_tvaerminnensis_gca_004325075.ILG3_v1.pep.all.fa.gz
Elaphomyces_granulatus	GCA_002240705.1	Elaphomycetaceae	https://ftp.ensemblgenomes.ebi.ac.uk/pub/fungi/release-60/fasta/fungi_ascomycota3_collection/elaphomyces_granulatus_gca_002240705/pep/Elaphomyces_granulatus_gca_002240705.PX439.pep.all.fa.gz
Elsinoe_ampelina	GCA_010093995.1	Elsinoaceae	https://ftp.ensemblgenomes.ebi.ac.uk/pub/fungi/release-60/fasta/fungi_ascomycota4_collection/elsinoe_ampelina_gca_010093995/pep/Elsinoe_ampelina_gca_010093995.Elsamp1.pep.all.fa.gz
Jimgerdemannia_flammicorona	GCA_003990765.1	Endogonaceae	https://ftp.ensemblgenomes.ebi.ac.uk/pub/fungi/release-60/fasta/fungi_mucoromycota1_collection/jimgerdemannia_flammicorona_gca_003990765/pep/Jimgerdemannia_flammicorona_gca_003990765.Jimfl_AD_1.pep.all.fa.gz
Enterospora_canceri	GCA_002087915.1	Enterocytozoonidae	https://ftp.ensemblgenomes.ebi.ac.uk/pub/fungi/release-60/fasta/fungi_microsporidia1_collection/enterospora_canceri_gca_002087915/pep/Enterospora_canceri_gca_002087915.ASM208791v1.pep.all.fa.gz
Eremomyces_bilateralis	GCA_010015585.1	Eremomycetaceae	https://ftp.ensemblgenomes.ebi.ac.uk/pub/fungi/release-60/fasta/fungi_ascomycota4_collection/eremomyces_bilateralis_cbs_781_70_gca_010015585/pep/Eremomyces_bilateralis_cbs_781_70_gca_010015585.Erebi1.pep.all.fa.gz
Erysiphe_necator	GCA_000798715.1	Erysiphaceae	https://ftp.ensemblgenomes.ebi.ac.uk/pub/fungi/release-60/fasta/fungi_ascomycota2_collection/erysiphe_necator_gca_000798715/pep/Erysiphe_necator_gca_000798715.ASM79871v1.pep.all.fa.gz
Exidia_glandulosa	GCA_001632375.1	Exidiaceae	https://ftp.ensemblgenomes.ebi.ac.uk/pub/fungi/release-60/fasta/fungi_basidiomycota1_collection/exidia_glandulosa_hhb12029_gca_001632375/pep/Exidia_glandulosa_hhb12029_gca_001632375.Exigl1.pep.all.fa.gz
Fibroporia_radiculosa	GCA_000313525.1	Fibroporiaceae	https://ftp.ensemblgenomes.ebi.ac.uk/pub/fungi/release-60/fasta/fungi_basidiomycota1_collection/fibroporia_radiculosa_gca_000313525/pep/Fibroporia_radiculosa_gca_000313525.ASM31352v1.pep.all.fa.gz
Fistulina_hepatica	GCA_000934395.1	Fistulinaceae	https://ftp.ensemblgenomes.ebi.ac.uk/pub/fungi/release-60/fasta/fungi_basidiomycota1_collection/fistulina_hepatica_atcc_64428_gca_000934395/pep/Fistulina_hepatica_atcc_64428_gca_000934395.Fishe1.pep.all.fa.gz
Rhodofomes_roseus	GCA_004679265.1	Fomitopsidaceae	https://ftp.ensemblgenomes.ebi.ac.uk/pub/fungi/release-60/fasta/fungi_basidiomycota2_collection/fomitopsis_rosea_gca_004679265/pep/Fomitopsis_rosea_gca_004679265.ASM467926v1.pep.all.fa.gz
Panaeolus_cyanescens	GCA_002938355.1	Galeropsidaceae	https://ftp.ensemblgenomes.ebi.ac.uk/pub/fungi/release-60/fasta/fungi_basidiomycota2_collection/panaeolus_cyanescens_gca_002938355/pep/Panaeolus_cyanescens_gca_002938355.ASM293835v1.pep.all.fa.gz
Obba_rivulosa	GCA_001687445.1	Gelatoporiaceae	https://ftp.ensemblgenomes.ebi.ac.uk/pub/fungi/release-60/fasta/fungi_basidiomycota2_collection/obba_rivulosa_gca_001687445/pep/Obba_rivulosa_gca_001687445.Obbri1.pep.all.fa.gz
Gigaspora_margarita	GCA_009809945.1	Gigasporaceae	https://ftp.ensemblgenomes.ebi.ac.uk/pub/fungi/release-60/fasta/fungi_mucoromycota1_collection/gigaspora_margarita_gca_009809945/pep/Gigaspora_margarita_gca_009809945.UNITO_GmarBEG34_1.0.pep.all.fa.gz
Heliocybe_sulcata	GCA_004369045.1	Gloeophyllaceae	https://ftp.ensemblgenomes.ebi.ac.uk/pub/fungi/release-60/fasta/fungi_basidiomycota1_collection/heliocybe_sulcata_gca_004369045/pep/Heliocybe_sulcata_gca_004369045.Helsul1.pep.all.fa.gz
Rhizophagus_irregularis	GCA_002897155.1	Glomeraceae	https://ftp.ensemblgenomes.ebi.ac.uk/pub/fungi/release-60/fasta/fungi_mucoromycota1_collection/rhizophagus_irregularis_daom_181602_daom_197198_gca_002897155/pep/Rhizophagus_irregularis_daom_181602_daom_197198_gca_002897155.Rir_HGAP_ii_V2.pep.all.fa.gz
Colletotrichum_fructicola	GCA_009771025.1	Glomerellaceae	https://ftp.ensemblgenomes.ebi.ac.uk/pub/fungi/release-60/fasta/fungi_ascomycota4_collection/colletotrichum_fructicola_gca_009771025/pep/Colletotrichum_fructicola_gca_009771025.ASM977102v1.pep.all.fa.gz
Glonium_stellatum	GCA_001692915.1	Gloniaceae	https://ftp.ensemblgenomes.ebi.ac.uk/pub/fungi/release-60/fasta/fungi_ascomycota4_collection/glonium_stellatum_gca_001692915/pep/Glonium_stellatum_gca_001692915.Glonium_stellatum_CBS_207.34_v1.0.pep.all.fa.gz
Gonapodya_prolifera	GCA_001574975.1	Gonapodyaceae	https://ftp.ensemblgenomes.ebi.ac.uk/pub/fungi/release-60/fasta/fungi_chytridiomycota1_collection/gonapodya_prolifera_jel478_gca_001574975/pep/Gonapodya_prolifera_jel478_gca_001574975.Ganpr1.pep.all.fa.gz
Grifola_frondosa	GCA_001683735.1	Grifolaceae	https://ftp.ensemblgenomes.ebi.ac.uk/pub/fungi/release-60/fasta/fungi_basidiomycota1_collection/grifola_frondosa_gca_001683735/pep/Grifola_frondosa_gca_001683735.ASM168373v1.pep.all.fa.gz
Glarea_lozoyensis	GCA_000409485.1	Helotiaceae	https://ftp.ensemblgenomes.ebi.ac.uk/pub/fungi/release-60/fasta/fungi_ascomycota1_collection/glarea_lozoyensis_atcc_20868_gca_000409485/pep/Glarea_lozoyensis_atcc_20868_gca_000409485.GLAREA.pep.all.fa.gz
Hepatospora_eriocheir	GCA_002087885.1	Hepatosporidae	https://ftp.ensemblgenomes.ebi.ac.uk/pub/fungi/release-60/fasta/fungi_microsporidia1_collection/hepatospora_eriocheir_gca_002087885/pep/Hepatospora_eriocheir_gca_002087885.ASM208788v1.pep.all.fa.gz
Dentipellis_sp_KUC8613	GCA_002286715.1	Hericiaceae	https://ftp.ensemblgenomes.ebi.ac.uk/pub/fungi/release-60/fasta/fungi_basidiomycota1_collection/dentipellis_sp_kuc8613_gca_002286715/pep/Dentipellis_sp_kuc8613_gca_002286715.ASM228671v1.pep.all.fa.gz
Exophiala_mesophila	GCA_004011775.1	Herpotrichiellaceae	https://ftp.ensemblgenomes.ebi.ac.uk/pub/fungi/release-60/fasta/fungi_ascomycota4_collection/exophiala_mesophila_gca_004011775/pep/Exophiala_mesophila_gca_004011775.ASM401177v1.pep.all.fa.gz
Hyaloscypha_variabilis	GCA_002865655.1	Hyaloscyphaceae	https://ftp.ensemblgenomes.ebi.ac.uk/pub/fungi/release-60/fasta/fungi_ascomycota4_collection/hyaloscypha_variabilis_f_gca_002865655/pep/Hyaloscypha_variabilis_f_gca_002865655.Melva1.pep.all.fa.gz
Laccaria_amethystina	GCA_000827195.1	Hydnangiaceae	https://ftp.ensemblgenomes.ebi.ac.uk/pub/fungi/release-60/fasta/fungi_basidiomycota1_collection/laccaria_amethystina_laam_08_1_gca_000827195/pep/Laccaria_amethystina_laam_08_1_gca_000827195.Laccaria_amethystina_LaAM-08-1_v1.0.pep.all.fa.gz
Phellinidium_pouzarii	GCA_004802695.1	Hymenochaetaceae	https://ftp.ensemblgenomes.ebi.ac.uk/pub/fungi/release-60/fasta/fungi_basidiomycota1_collection/phellinidium_pouzarii_gca_004802695/pep/Phellinidium_pouzarii_gca_004802695.ASM480269v1.pep.all.fa.gz
Gymnopilus_dilepis	GCA_002938385.1	Hymenogastraceae	https://ftp.ensemblgenomes.ebi.ac.uk/pub/fungi/release-60/fasta/fungi_basidiomycota2_collection/gymnopilus_dilepis_gca_002938385/pep/Gymnopilus_dilepis_gca_002938385.ASM293838v1.pep.all.fa.gz
Trichoderma_asperellum	GCA_013423425.1	Hypocreaceae	https://ftp.ensemblgenomes.ebi.ac.uk/pub/fungi/release-60/fasta/fungi_ascomycota5_collection/trichoderma_asperellum_gca_013423425/pep/Trichoderma_asperellum_gca_013423425.Tasp_IC-1_01.pep.all.fa.gz
Hypoxylon_sp_EC38	GCA_002120335.1	Hypoxylaceae	https://ftp.ensemblgenomes.ebi.ac.uk/pub/fungi/release-60/fasta/fungi_ascomycota3_collection/hypoxylon_sp_ec38_gca_002120335/pep/Hypoxylon_sp_ec38_gca_002120335.HypEC38_v3.0.pep.all.fa.gz
Jaapia_argillacea	GCA_000697665.1	Jaapiaceae	https://ftp.ensemblgenomes.ebi.ac.uk/pub/fungi/release-60/fasta/fungi_basidiomycota1_collection/jaapia_argillacea_mucl_33604_gca_000697665/pep/Jaapia_argillacea_mucl_33604_gca_000697665.Jaaar1.pep.all.fa.gz
Lachnellula_cervina	GCA_007825325.1	Lachnaceae	https://ftp.ensemblgenomes.ebi.ac.uk/pub/fungi/release-60/fasta/fungi_ascomycota5_collection/lachnellula_cervina_gca_007825325/pep/Lachnellula_cervina_gca_007825325.CFIA_Lcer_EG2017.pep.all.fa.gz
Laetiporus_sulphureus	GCA_001632365.1	Laetiporaceae	https://ftp.ensemblgenomes.ebi.ac.uk/pub/fungi/release-60/fasta/fungi_basidiomycota1_collection/laetiporus_sulphureus_93_53_gca_001632365/pep/Laetiporus_sulphureus_93_53_gca_001632365.Laesu1.pep.all.fa.gz
Lentithecium_fluviatile	GCA_010405425.1	Lentitheciaceae	https://ftp.ensemblgenomes.ebi.ac.uk/pub/fungi/release-60/fasta/fungi_ascomycota5_collection/lentithecium_fluviatile_cbs_122367_gca_010405425/pep/Lentithecium_fluviatile_cbs_122367_gca_010405425.Lenfl1.pep.all.fa.gz
Plenodomus_tracheiphilus	GCA_010093695.1	Leptosphaeriaceae	https://ftp.ensemblgenomes.ebi.ac.uk/pub/fungi/release-60/fasta/fungi_ascomycota5_collection/plenodomus_tracheiphilus_ipt5_gca_010093695/pep/Plenodomus_tracheiphilus_ipt5_gca_010093695.Photr1.pep.all.fa.gz
Leucosporidium_creatinivorum	GCA_002105055.1	Leucosporidiaceae	https://ftp.ensemblgenomes.ebi.ac.uk/pub/fungi/release-60/fasta/fungi_basidiomycota1_collection/leucosporidium_creatinivorum_gca_002105055/pep/Leucosporidium_creatinivorum_gca_002105055.Leucr1.pep.all.fa.gz
Lichtheimia_ramosa	GCA_000945115.1	Lichtheimiaceae	https://ftp.ensemblgenomes.ebi.ac.uk/pub/fungi/release-60/fasta/fungi_mucoromycota1_collection/lichtheimia_ramosa_gca_000945115/pep/Lichtheimia_ramosa_gca_000945115.Lramosa_hybrid_454_Illumina.pep.all.fa.gz
Clohesyomyces_aquaticus	GCA_002105025.1	Lindgomycetaceae	https://ftp.ensemblgenomes.ebi.ac.uk/pub/fungi/release-60/fasta/fungi_ascomycota4_collection/clohesyomyces_aquaticus_gca_002105025/pep/Clohesyomyces_aquaticus_gca_002105025.Cloaq1.pep.all.fa.gz
Lineolata_rhizophorae	GCA_010093515.1	Lineolataceae	https://ftp.ensemblgenomes.ebi.ac.uk/pub/fungi/release-60/fasta/fungi_ascomycota5_collection/lineolata_rhizophorae_gca_010093515/pep/Lineolata_rhizophorae_gca_010093515.Linrh1.pep.all.fa.gz
Lipomyces_starkeyi	GCA_001661325.1	Lipomycetaceae	https://ftp.ensemblgenomes.ebi.ac.uk/pub/fungi/release-60/fasta/fungi_ascomycota3_collection/lipomyces_starkeyi_nrrl_y_11557_gca_001661325/pep/Lipomyces_starkeyi_nrrl_y_11557_gca_001661325.Lipst1_1.pep.all.fa.gz
Lophiostoma_macrostomum	GCA_010405375.1	Lophiostomataceae	https://ftp.ensemblgenomes.ebi.ac.uk/pub/fungi/release-60/fasta/fungi_ascomycota4_collection/lophiostoma_macrostomum_cbs_122681_gca_010405375/pep/Lophiostoma_macrostomum_cbs_122681_gca_010405375.Lopma1.pep.all.fa.gz
Lophiotrema_nucula	GCA_010015825.1	Lophiotremataceae	https://ftp.ensemblgenomes.ebi.ac.uk/pub/fungi/release-60/fasta/fungi_ascomycota5_collection/lophiotrema_nucula_gca_010015825/pep/Lophiotrema_nucula_gca_010015825.Lopnu1.pep.all.fa.gz
Hypsizygus_marmoreus	GCA_001605315.2	Lyophyllaceae	https://ftp.ensemblgenomes.ebi.ac.uk/pub/fungi/release-60/fasta/fungi_basidiomycota1_collection/hypsizygus_marmoreus_gca_001605315/pep/Hypsizygus_marmoreus_gca_001605315.ASM160531v2.pep.all.fa.gz
Gaeumannomyces_tritici	GCA_000145635.1	Magnaporthaceae	https://ftp.ensemblgenomes.ebi.ac.uk/pub/fungi/release-60/fasta/gaeumannomyces_graminis/pep/Gaeumannomyces_graminis.Gae_graminis_V2.pep.all.fa.gz
Malassezia_restricta	GCA_003691605.1	Malasseziaceae	https://ftp.ensemblgenomes.ebi.ac.uk/pub/fungi/release-60/fasta/fungi_basidiomycota2_collection/malassezia_restricta_cbs_7877_gca_003691605/pep/Malassezia_restricta_cbs_7877_gca_003691605.ASM369160v1.pep.all.fa.gz
Moniliophthora_roreri	GCA_001466705.1	Marasmiaceae	https://ftp.ensemblgenomes.ebi.ac.uk/pub/fungi/release-60/fasta/fungi_basidiomycota1_collection/moniliophthora_roreri_gca_001466705/pep/Moniliophthora_roreri_gca_001466705.ASM146670v1.pep.all.fa.gz
Massarina_eburnea	GCA_010093635.1	Massarinaceae	https://ftp.ensemblgenomes.ebi.ac.uk/pub/fungi/release-60/fasta/fungi_ascomycota4_collection/massarina_eburnea_cbs_473_64_gca_010093635/pep/Massarina_eburnea_cbs_473_64_gca_010093635.Maseb1.pep.all.fa.gz
Melampsora_laricis-populina	GCA_000204055.1	Melampsoraceae	https://ftp.ensemblgenomes.ebi.ac.uk/pub/fungi/release-60/fasta/melampsora_laricipopulina/pep/Melampsora_laricipopulina.GCA_000204055.1.pep.all.fa.gz
Melanomma_pulvis-pyrius	GCA_010093585.1	Melanommataceae	https://ftp.ensemblgenomes.ebi.ac.uk/pub/fungi/release-60/fasta/fungi_ascomycota5_collection/melanomma_pulvis_pyrius_cbs_109_77_gca_010093585/pep/Melanomma_pulvis_pyrius_cbs_109_77_gca_010093585.Melpu1.pep.all.fa.gz
Hermanssonia_centrifuga	GCA_004802665.1	Meruliaceae	https://ftp.ensemblgenomes.ebi.ac.uk/pub/fungi/release-60/fasta/fungi_basidiomycota2_collection/phlebia_centrifuga_gca_004802665/pep/Phlebia_centrifuga_gca_004802665.ASM480266v1.pep.all.fa.gz
Clavispora_lusitaniae	GCA_009498135.1	Metschnikowiaceae	https://ftp.ensemblgenomes.ebi.ac.uk/pub/fungi/release-60/fasta/fungi_ascomycota4_collection/clavispora_lusitaniae_gca_009498135/pep/Clavispora_lusitaniae_gca_009498135.ASM949813v1.pep.all.fa.gz
Scedosporium_apiospermum	GCA_000732125.1	Microascaceae	https://ftp.ensemblgenomes.ebi.ac.uk/pub/fungi/release-60/fasta/fungi_ascomycota1_collection/scedosporium_apiospermum_gca_000732125/pep/Scedosporium_apiospermum_gca_000732125.ScApio1.0.pep.all.fa.gz
Microbotryum_silenes-dioicae	GCA_900120095.1	Microbotryaceae	https://ftp.ensemblgenomes.ebi.ac.uk/pub/fungi/release-60/fasta/fungi_basidiomycota2_collection/microbotryum_silenes_dioicae_gca_900120095/pep/Microbotryum_silenes_dioicae_gca_900120095.MsdSdi1.pep.all.fa.gz
Microdochium_bolleyi	GCA_001566295.1	Microdochiaceae	https://ftp.ensemblgenomes.ebi.ac.uk/pub/fungi/release-60/fasta/fungi_ascomycota3_collection/microdochium_bolleyi_gca_001566295/pep/Microdochium_bolleyi_gca_001566295.Microdochium_bolleyi_v1.0.pep.all.fa.gz
Microthyrium_microscopicum	GCA_010405405.1	Microthyriaceae	https://ftp.ensemblgenomes.ebi.ac.uk/pub/fungi/release-60/fasta/fungi_ascomycota5_collection/microthyrium_microscopicum_gca_010405405/pep/Microthyrium_microscopicum_gca_010405405.Micmi1.pep.all.fa.gz
Mixia_osmundae	GCA_000241205.2	Mixiaceae	https://ftp.ensemblgenomes.ebi.ac.uk/pub/fungi/release-60/fasta/fungi_basidiomycota1_collection/mixia_osmundae_iam_14324_gca_000241205/pep/Mixia_osmundae_iam_14324_gca_000241205.Mosmundae_2.0.pep.all.fa.gz
Mollisiaceae_sp_DMI_Dod_QoI	GCA_009613015.1	Mollisiaceae	https://ftp.ensemblgenomes.ebi.ac.uk/pub/fungi/release-60/fasta/fungi_ascomycota5_collection/helotiales_sp_dmi_dod_qoi_gca_009613015/pep/Helotiales_sp_dmi_dod_qoi_gca_009613015.ASM961301v1.pep.all.fa.gz
Morchella_conica	GCA_003790465.1	Morchellaceae	https://ftp.ensemblgenomes.ebi.ac.uk/pub/fungi/release-60/fasta/fungi_ascomycota5_collection/morchella_conica_ccbas932_gca_003790465/pep/Morchella_conica_ccbas932_gca_003790465.Morco1.pep.all.fa.gz
Lobosporangium_transversale	GCA_002105155.1	Mortierellaceae	https://ftp.ensemblgenomes.ebi.ac.uk/pub/fungi/release-60/fasta/fungi_mucoromycota1_collection/lobosporangium_transversale_gca_002105155/pep/Lobosporangium_transversale_gca_002105155.Lobtra1.pep.all.fa.gz
Phaffia_rhodozyma	GCA_001007165.2	Mrakiaceae	https://ftp.ensemblgenomes.ebi.ac.uk/pub/fungi/release-60/fasta/fungi_basidiomycota1_collection/phaffia_rhodozyma_gca_001007165/pep/Phaffia_rhodozyma_gca_001007165.Xden1.pep.all.fa.gz
Mucor_lusitanicus	GCA_001638945.1	Mucoraceae	https://ftp.ensemblgenomes.ebi.ac.uk/pub/fungi/release-60/fasta/fungi_mucoromycota1_collection/mucor_lusitanicus_cbs_277_49_gca_001638945/pep/Mucor_lusitanicus_cbs_277_49_gca_001638945.Mucci2.pep.all.fa.gz
Zasmidium_cellare	GCA_010093935.1	Mycosphaerellaceae	https://ftp.ensemblgenomes.ebi.ac.uk/pub/fungi/release-60/fasta/fungi_ascomycota4_collection/zasmidium_cellare_atcc_36951_gca_010093935/pep/Zasmidium_cellare_atcc_36951_gca_010093935.Zasce1.pep.all.fa.gz
Mytilinidion_resinicola	GCA_010093595.1	Mytilinidiaceae	https://ftp.ensemblgenomes.ebi.ac.uk/pub/fungi/release-60/fasta/fungi_ascomycota4_collection/mytilinidion_resinicola_gca_010093595/pep/Mytilinidion_resinicola_gca_010093595.Mytre1.pep.all.fa.gz
Oidiodendron_maius	GCA_000827325.1	Myxotrichaceae	https://ftp.ensemblgenomes.ebi.ac.uk/pub/fungi/release-60/fasta/fungi_ascomycota2_collection/oidiodendron_maius_zn_gca_000827325/pep/Oidiodendron_maius_zn_gca_000827325.Oidiodendron_maius_Zn_v1.0.pep.all.fa.gz
Naematelia_encephala	GCA_002105065.1	Naemateliaceae	https://ftp.ensemblgenomes.ebi.ac.uk/pub/fungi/release-60/fasta/fungi_basidiomycota1_collection/naematelia_encephala_gca_002105065/pep/Naematelia_encephala_gca_002105065.Treen1.pep.all.fa.gz
Fusarium_oxysporum	GCA_013085055.1	Nectriaceae	https://ftp.ensemblgenomes.ebi.ac.uk/pub/fungi/release-60/fasta/fungi_ascomycota5_collection/fusarium_oxysporum_fo47_gca_013085055/pep/Fusarium_oxysporum_fo47_gca_013085055.ASM1308505v1.pep.all.fa.gz
Piromyces_finnis	GCA_002104945.1	Neocallimastigaceae	https://ftp.ensemblgenomes.ebi.ac.uk/pub/fungi/release-60/fasta/fungi_neocallimastigomycota1_collection/piromyces_finnis_gca_002104945/pep/Piromyces_finnis_gca_002104945.Piromyces_sp._finnis_v3.0.pep.all.fa.gz
Neolecta_irregularis	GCA_001929475.1	Neolectaceae	https://ftp.ensemblgenomes.ebi.ac.uk/pub/fungi/release-60/fasta/fungi_ascomycota3_collection/neolecta_irregularis_dah_3_gca_001929475/pep/Neolecta_irregularis_dah_3_gca_001929475.NeoIirr1.0.pep.all.fa.gz
Crucibulum_laeve	GCA_004379715.1	Nidulariaceae	https://ftp.ensemblgenomes.ebi.ac.uk/pub/fungi/release-60/fasta/fungi_basidiomycota2_collection/crucibulum_laeve_gca_004379715/pep/Crucibulum_laeve_gca_004379715.Crula1.pep.all.fa.gz
Vairimorpha_ceranae	GCA_000182985.1	Nosematidae	https://ftp.ensemblgenomes.ebi.ac.uk/pub/fungi/release-60/fasta/fungi_microsporidia1_collection/nosema_ceranae_brl01_gca_000182985/pep/Nosema_ceranae_brl01_gca_000182985.ASM18298v1.pep.all.fa.gz
Gymnopus_androsaceus	GCA_009733575.1	Omphalotaceae	https://ftp.ensemblgenomes.ebi.ac.uk/pub/fungi/release-60/fasta/fungi_basidiomycota2_collection/gymnopus_androsaceus_jb14_gca_009733575/pep/Gymnopus_androsaceus_jb14_gca_009733575.Gyman1.pep.all.fa.gz
Coccidioides_immitis	GCA_004115165.2	Onygenaceae	https://ftp.ensemblgenomes.ebi.ac.uk/pub/fungi/release-60/fasta/fungi_ascomycota5_collection/coccidioides_immitis_gca_004115165/pep/Coccidioides_immitis_gca_004115165.Cimm211_ragoo.pep.all.fa.gz
Ophiocordyceps_camponoti-saundersi_nom_inval	GCA_003339415.1	Ophiocordycipitaceae	https://ftp.ensemblgenomes.ebi.ac.uk/pub/fungi/release-60/fasta/fungi_ascomycota5_collection/ophiocordyceps_camponoti_saundersi_nom_inval_gca_003339415/pep/Ophiocordyceps_camponoti_saundersi_nom_inval_gca_003339415.ASM333941v1.pep.all.fa.gz
Sporothrix_schenckii	GCA_000961545.1	Ophiostomataceae	https://ftp.ensemblgenomes.ebi.ac.uk/pub/fungi/release-60/fasta/fungi_ascomycota2_collection/sporothrix_schenckii_1099_18_gca_000961545/pep/Sporothrix_schenckii_1099_18_gca_000961545.S_schenckii_v1.pep.all.fa.gz
Orbilia_oligospora	GCA_011066735.1	Orbiliaceae	https://ftp.ensemblgenomes.ebi.ac.uk/pub/fungi/release-60/fasta/fungi_ascomycota4_collection/arthrobotrys_oligospora_gca_011066735/pep/Arthrobotrys_oligospora_gca_011066735.ASM1106673v1.pep.all.fa.gz
Ordospora_colligata	GCA_004325055.1	Ordosporidae	https://ftp.ensemblgenomes.ebi.ac.uk/pub/fungi/release-60/fasta/fungi_microsporidia1_collection/ordospora_colligata_gca_004325055/pep/Ordospora_colligata_gca_004325055.Ordospora_FISK_v1.pep.all.fa.gz
Pachysolen_tannophilus	GCA_001661245.1	Pachysolenaceae	https://ftp.ensemblgenomes.ebi.ac.uk/pub/fungi/release-60/fasta/fungi_ascomycota3_collection/pachysolen_tannophilus_nrrl_y_2460_gca_001661245/pep/Pachysolen_tannophilus_nrrl_y_2460_gca_001661245.Pacta1_2.pep.all.fa.gz
Paxillus_rubicundulus	GCA_000827395.1	Paxillaceae	https://ftp.ensemblgenomes.ebi.ac.uk/pub/fungi/release-60/fasta/fungi_basidiomycota1_collection/paxillus_rubicundulus_ve08_2h10_gca_000827395/pep/Paxillus_rubicundulus_ve08_2h10_gca_000827395.Paxillus_rubicundulus_Ve08.2h10_v1.0.pep.all.fa.gz
Peniophora_sp_CONT	GCA_001632445.1	Peniophoraceae	https://ftp.ensemblgenomes.ebi.ac.uk/pub/fungi/release-60/fasta/fungi_basidiomycota1_collection/peniophora_sp_cont_gca_001632445/pep/Peniophora_sp_cont_gca_001632445.Ricme1.pep.all.fa.gz
Periconia_macrospinosa	GCA_003073855.1	Periconiaceae	https://ftp.ensemblgenomes.ebi.ac.uk/pub/fungi/release-60/fasta/fungi_ascomycota4_collection/periconia_macrospinosa_gca_003073855/pep/Periconia_macrospinosa_gca_003073855.Perma1.pep.all.fa.gz
Terfezia_boudieri	GCA_003788615.2	Pezizaceae	https://ftp.ensemblgenomes.ebi.ac.uk/pub/fungi/release-60/fasta/fungi_ascomycota5_collection/terfezia_boudieri_atcc_mya_4762_gca_003788615/pep/Terfezia_boudieri_atcc_mya_4762_gca_003788615.Terbo2.pep.all.fa.gz
Wolfiporia_cocos	GCA_000344635.1	Phaeolaceae	https://ftp.ensemblgenomes.ebi.ac.uk/pub/fungi/release-60/fasta/fungi_basidiomycota1_collection/wolfiporia_cocos_md_104_ss10_gca_000344635/pep/Wolfiporia_cocos_md_104_ss10_gca_000344635.Wolco1.pep.all.fa.gz
Phaeomoniella_chlamydospora	GCA_001006345.1	Phaeomoniellaceae	https://ftp.ensemblgenomes.ebi.ac.uk/pub/fungi/release-60/fasta/fungi_ascomycota3_collection/phaeomoniella_chlamydospora_gca_001006345/pep/Phaeomoniella_chlamydospora_gca_001006345.UCRPA7V1.0.pep.all.fa.gz
Ophiobolus_disseminans	GCA_010093685.1	Phaeosphaeriaceae	https://ftp.ensemblgenomes.ebi.ac.uk/pub/fungi/release-60/fasta/fungi_ascomycota5_collection/ophiobolus_disseminans_gca_010093685/pep/Ophiobolus_disseminans_gca_010093685.Ophdi1.pep.all.fa.gz
Trichodelitschia_bisporula	GCA_010356995.1	Phaeotrichaceae	https://ftp.ensemblgenomes.ebi.ac.uk/pub/fungi/release-60/fasta/fungi_ascomycota5_collection/trichodelitschia_bisporula_gca_010356995/pep/Trichodelitschia_bisporula_gca_010356995.Tribi1.pep.all.fa.gz
Cyberlindnera_fabianii	GCA_001983305.1	Phaffomycetaceae	https://ftp.ensemblgenomes.ebi.ac.uk/pub/fungi/release-60/fasta/fungi_ascomycota3_collection/cyberlindnera_fabianii_gca_001983305/pep/Cyberlindnera_fabianii_gca_001983305.ASM198330v1.pep.all.fa.gz
Phanerodontia_chrysosporium	GCA_000167175.1	Phanerochaetaceae	https://ftp.ensemblgenomes.ebi.ac.uk/pub/fungi/release-60/fasta/phanerochaete_chrysosporium/pep/Phanerochaete_chrysosporium.GCA000167175v1.pep.all.fa.gz
Armillaria_solidipes	GCA_002307675.1	Physalacriaceae	https://ftp.ensemblgenomes.ebi.ac.uk/pub/fungi/release-60/fasta/fungi_basidiomycota1_collection/armillaria_solidipes_gca_002307675/pep/Armillaria_solidipes_gca_002307675.Armost1.pep.all.fa.gz
Brettanomyces_bruxellensis	GCA_902155815.1	Pichiaceae	https://ftp.ensemblgenomes.ebi.ac.uk/pub/fungi/release-60/fasta/fungi_ascomycota4_collection/brettanomyces_bruxellensis_gca_902155815/pep/Brettanomyces_bruxellensis_gca_902155815.DEBR_UMY321v1.pep.all.fa.gz
Pisolithus_tinctorius	GCA_000827335.1	Pisolithaceae	https://ftp.ensemblgenomes.ebi.ac.uk/pub/fungi/release-60/fasta/fungi_basidiomycota1_collection/pisolithus_tinctorius_marx_270_gca_000827335/pep/Pisolithus_tinctorius_marx_270_gca_000827335.Pisolithus_tinctorius_Marx_270_v1.0.pep.all.fa.gz
Verticillium_dahliae	GCA_011066465.1	Plectosphaerellaceae	https://ftp.ensemblgenomes.ebi.ac.uk/pub/fungi/release-60/fasta/fungi_ascomycota5_collection/verticillium_dahliae_vdg1_gca_011066465/pep/Verticillium_dahliae_vdg1_gca_011066465.VDG1_1.0.pep.all.fa.gz
Vavraia_culicis	GCA_000192795.1	Pleistophoridae	https://ftp.ensemblgenomes.ebi.ac.uk/pub/fungi/release-60/fasta/fungi_microsporidia1_collection/vavraia_culicis_subsp_floridensis_gca_000192795/pep/Vavraia_culicis_subsp_floridensis_gca_000192795.Vavr_culi_floridensis_V1.pep.all.fa.gz
Pleomassaria_siparia	GCA_010093715.1	Pleomassariaceae	https://ftp.ensemblgenomes.ebi.ac.uk/pub/fungi/release-60/fasta/fungi_ascomycota4_collection/pleomassaria_siparia_cbs_279_74_gca_010093715/pep/Pleomassaria_siparia_cbs_279_74_gca_010093715.Plesi1.pep.all.fa.gz
Pyrenophora_teres	GCA_900231935.2	Pleosporaceae	https://ftp.ensemblgenomes.ebi.ac.uk/pub/fungi/release-60/fasta/fungi_ascomycota5_collection/pyrenophora_teres_f_maculata_gca_900231935/pep/Pyrenophora_teres_f_maculata_gca_900231935.ERZ478497.pep.all.fa.gz
Venustampulla_echinocandica	GCA_003357145.1	Pleuroascaceae	https://ftp.ensemblgenomes.ebi.ac.uk/pub/fungi/release-60/fasta/fungi_ascomycota4_collection/venustampulla_echinocandica_gca_003357145/pep/Venustampulla_echinocandica_gca_003357145.ASM335714v1.pep.all.fa.gz
Pleurotus_ostreatus	GCA_000697685.1	Pleurotaceae	https://ftp.ensemblgenomes.ebi.ac.uk/pub/fungi/release-60/fasta/fungi_basidiomycota1_collection/pleurotus_ostreatus_pc15_gca_000697685/pep/Pleurotus_ostreatus_pc15_gca_000697685.PleosPC15_2.pep.all.fa.gz
Cadophora_sp_DSE1049	GCA_003073865.1	Ploettnerulaceae	https://ftp.ensemblgenomes.ebi.ac.uk/pub/fungi/release-60/fasta/fungi_ascomycota4_collection/cadophora_sp_dse1049_gca_003073865/pep/Cadophora_sp_dse1049_gca_003073865.Cadsp1.pep.all.fa.gz
Pluteus_cervinus	GCA_004369065.1	Pluteaceae	https://ftp.ensemblgenomes.ebi.ac.uk/pub/fungi/release-60/fasta/fungi_basidiomycota2_collection/pluteus_cervinus_gca_004369065/pep/Pluteus_cervinus_gca_004369065.Plucer1.pep.all.fa.gz
Pneumocystis_murina	GCA_000349005.2	Pneumocystaceae	https://ftp.ensemblgenomes.ebi.ac.uk/pub/fungi/release-60/fasta/fungi_ascomycota1_collection/pneumocystis_murina_b123_gca_000349005/pep/Pneumocystis_murina_b123_gca_000349005.Pneumo_murina_B123_V4.pep.all.fa.gz
Podospora_anserina	GCA_000226545.1	Podosporaceae	https://ftp.ensemblgenomes.ebi.ac.uk/pub/fungi/release-60/fasta/fungi_ascomycota1_collection/podospora_anserina_s_mat_gca_000226545/pep/Podospora_anserina_s_mat_gca_000226545.ASM22654v1.pep.all.fa.gz
Polyporus_arcularius	GCA_004369055.1	Polyporaceae	https://ftp.ensemblgenomes.ebi.ac.uk/pub/fungi/release-60/fasta/fungi_basidiomycota1_collection/polyporus_arcularius_hhb13444_gca_004369055/pep/Polyporus_arcularius_hhb13444_gca_004369055.Polar1.pep.all.fa.gz
Powellomyces_hirtus	GCA_006536005.1	Powellomycetaceae	https://ftp.ensemblgenomes.ebi.ac.uk/pub/fungi/release-60/fasta/fungi_chytridiomycota1_collection/powellomyces_hirtus_gca_006536005/pep/Powellomyces_hirtus_gca_006536005.ASM653600v1.pep.all.fa.gz
Protomyces_lactucae-debilis	GCA_002105105.1	Protomycetaceae	https://ftp.ensemblgenomes.ebi.ac.uk/pub/fungi/release-60/fasta/fungi_ascomycota4_collection/protomyces_lactucaedebilis_gca_002105105/pep/Protomyces_lactucaedebilis_gca_002105105.Prola1.pep.all.fa.gz
Coprinopsis_marcescibilis	GCA_004369085.1	Psathyrellaceae	https://ftp.ensemblgenomes.ebi.ac.uk/pub/fungi/release-60/fasta/fungi_basidiomycota1_collection/coprinopsis_marcescibilis_gca_004369085/pep/Coprinopsis_marcescibilis_gca_004369085.Copmar1.pep.all.fa.gz
Pseudomassariella_vexata	GCA_002105095.1	Pseudomassariaceae	https://ftp.ensemblgenomes.ebi.ac.uk/pub/fungi/release-60/fasta/fungi_ascomycota3_collection/pseudomassariella_vexata_gca_002105095/pep/Pseudomassariella_vexata_gca_002105095.Pseve2.pep.all.fa.gz
Pterulicium_gracile	GCA_004369125.1	Pterulaceae	https://ftp.ensemblgenomes.ebi.ac.uk/pub/fungi/release-60/fasta/fungi_basidiomycota2_collection/pterula_gracilis_gca_004369125/pep/Pterula_gracilis_gca_004369125.Ptegra1.pep.all.fa.gz
Puccinia_graminis	GCA_008520325.1	Pucciniaceae	https://ftp.ensemblgenomes.ebi.ac.uk/pub/fungi/release-60/fasta/fungi_basidiomycota1_collection/puccinia_graminis_f_sp_tritici_gca_008520325/pep/Puccinia_graminis_f_sp_tritici_gca_008520325.Pgt_Ug99.pep.all.fa.gz
Punctularia_strigosozonata	GCA_000264995.1	Punctulariaceae	https://ftp.ensemblgenomes.ebi.ac.uk/pub/fungi/release-60/fasta/fungi_basidiomycota1_collection/punctularia_strigosozonata_hhb_11173_ss5_gca_000264995/pep/Punctularia_strigosozonata_hhb_11173_ss5_gca_000264995.Punctularia_strigosozonata_v1.0.pep.all.fa.gz
Pyricularia_oryzae	GCA_004346965.1	Pyriculariaceae	https://ftp.ensemblgenomes.ebi.ac.uk/pub/fungi/release-60/fasta/fungi_ascomycota5_collection/pyricularia_oryzae_gca_004346965/pep/Pyricularia_oryzae_gca_004346965.ASM434696v1.pep.all.fa.gz
Sphaerosporella_brunnea	GCA_008704415.1	Pyronemataceae	https://ftp.ensemblgenomes.ebi.ac.uk/pub/fungi/release-60/fasta/fungi_ascomycota5_collection/sphaerosporella_brunnea_gca_008704415/pep/Sphaerosporella_brunnea_gca_008704415.Sphbr2.pep.all.fa.gz
Globisporangium_ultimum	GCA_000143045.1	Pythiaceae	https://ftp.ensemblgenomes.ebi.ac.uk/pub/fungi/release-60/fasta/globisporangium_ultimum/pep/Globisporangium_ultimum.GCA000143045v1.pep.all.fa.gz
Rhizopus_stolonifer	GCA_003325415.1	Rhizopodaceae	https://ftp.ensemblgenomes.ebi.ac.uk/pub/fungi/release-60/fasta/fungi_mucoromycota1_collection/rhizopus_stolonifer_gca_003325415/pep/Rhizopus_stolonifer_gca_003325415.Rstol_CA.pep.all.fa.gz
Rhizopogon_vesiculosus	GCA_001882365.1	Rhizopogonaceae	https://ftp.ensemblgenomes.ebi.ac.uk/pub/fungi/release-60/fasta/fungi_basidiomycota1_collection/rhizopogon_vesiculosus_gca_001882365/pep/Rhizopogon_vesiculosus_gca_001882365.Rves_AM-OR11-056_1.0.pep.all.fa.gz
Rickenella_mellea	GCA_004355085.1	Rickenellaceae	https://ftp.ensemblgenomes.ebi.ac.uk/pub/fungi/release-60/fasta/fungi_basidiomycota1_collection/rickenella_mellea_gca_004355085/pep/Rickenella_mellea_gca_004355085.Ricmel1.pep.all.fa.gz
Rutstroemia_sp_NJR-2017a_WRK4	GCA_002946385.1	Rutstroemiaceae	https://ftp.ensemblgenomes.ebi.ac.uk/pub/fungi/release-60/fasta/fungi_ascomycota4_collection/rutstroemia_sp_njr_2017a_wrk4_gca_002946385/pep/Rutstroemia_sp_njr_2017a_wrk4_gca_002946385.ASM294638v1.pep.all.fa.gz
Torulaspora_globosa	GCA_014133895.1	Saccharomycetaceae	https://ftp.ensemblgenomes.ebi.ac.uk/pub/fungi/release-60/fasta/fungi_ascomycota5_collection/torulaspora_globosa_gca_014133895/pep/Torulaspora_globosa_gca_014133895.ASM1413389v1.pep.all.fa.gz
Hanseniaspora_uvarum	GCA_009805785.1	Saccharomycodaceae	https://ftp.ensemblgenomes.ebi.ac.uk/pub/fungi/release-60/fasta/fungi_ascomycota4_collection/hanseniaspora_uvarum_gca_009805785/pep/Hanseniaspora_uvarum_gca_009805785.ASM980578v1.pep.all.fa.gz
Aureobasidium_pullulans	GCA_004918575.1	Saccotheciaceae	https://ftp.ensemblgenomes.ebi.ac.uk/pub/fungi/release-60/fasta/fungi_ascomycota5_collection/aureobasidium_pullulans_gca_004918575/pep/Aureobasidium_pullulans_gca_004918575.ASM491857v1.pep.all.fa.gz
Aphanomyces_invadans	GCA_000520115.1	Saprolegniaceae	https://ftp.ensemblgenomes.ebi.ac.uk/pub/fungi/release-60/fasta/aphanomyces_invadans/pep/Aphanomyces_invadans.GCA000520115v1.pep.all.fa.gz
Coniella_lustricola	GCA_003019895.1	Schizoparmaceae	https://ftp.ensemblgenomes.ebi.ac.uk/pub/fungi/release-60/fasta/fungi_ascomycota4_collection/coniella_lustricola_gca_003019895/pep/Coniella_lustricola_gca_003019895.Coniella_lustricola_v1.0.pep.all.fa.gz
Schizophyllum_amplum	GCA_007026445.1	Schizophyllaceae	https://ftp.ensemblgenomes.ebi.ac.uk/pub/fungi/release-60/fasta/fungi_basidiomycota1_collection/auriculariopsis_ampla_gca_007026445/pep/Auriculariopsis_ampla_gca_007026445.Auramp1.pep.all.fa.gz
Schizopora_paradoxa	GCA_001020605.1	Schizoporaceae	https://ftp.ensemblgenomes.ebi.ac.uk/pub/fungi/release-60/fasta/fungi_basidiomycota1_collection/schizopora_paradoxa_gca_001020605/pep/Schizopora_paradoxa_gca_001020605.Schpa1.pep.all.fa.gz
Schizosaccharomyces_japonicus	GCA_000149845.2	Schizosaccharomycetaceae	https://ftp.ensemblgenomes.ebi.ac.uk/pub/fungi/release-60/fasta/schizosaccharomyces_japonicus/pep/Schizosaccharomyces_japonicus.GCA_000149845.2.pep.all.fa.gz
Scleroderma_citrinum	GCA_000827425.1	Sclerodermataceae	https://ftp.ensemblgenomes.ebi.ac.uk/pub/fungi/release-60/fasta/fungi_basidiomycota1_collection/scleroderma_citrinum_foug_a_gca_000827425/pep/Scleroderma_citrinum_foug_a_gca_000827425.Scleroderma_citrinum_Foug_A_v1.0.pep.all.fa.gz
Monilinia_fructicola	GCA_008692225.1	Sclerotiniaceae	https://ftp.ensemblgenomes.ebi.ac.uk/pub/fungi/release-60/fasta/fungi_ascomycota5_collection/monilinia_fructicola_gca_008692225/pep/Monilinia_fructicola_gca_008692225.ASM869222v1.pep.all.fa.gz
Serendipita_indica	GCA_000313545.1	Serendipitaceae	https://ftp.ensemblgenomes.ebi.ac.uk/pub/fungi/release-60/fasta/fungi_basidiomycota1_collection/serendipita_indica_dsm_11827_gca_000313545/pep/Serendipita_indica_dsm_11827_gca_000313545.ASM31354v1.pep.all.fa.gz
Serpula_lacrymans	GCA_000218725.1	Serpulaceae	https://ftp.ensemblgenomes.ebi.ac.uk/pub/fungi/release-60/fasta/fungi_basidiomycota1_collection/serpula_lacrymans_var_lacrymans_s7_3_gca_000218725/pep/Serpula_lacrymans_var_lacrymans_s7_3_gca_000218725.v1.0.pep.all.fa.gz
Sistotremastrum_suecicum	GCA_001632355.1	Sistotremastraceae	https://ftp.ensemblgenomes.ebi.ac.uk/pub/fungi/release-60/fasta/fungi_basidiomycota1_collection/sistotremastrum_suecicum_hhb10207_ss_3_gca_001632355/pep/Sistotremastrum_suecicum_hhb10207_ss_3_gca_001632355.Sissu1.pep.all.fa.gz
Sordaria_macrospora	GCA_008692325.1	Sordariaceae	https://ftp.ensemblgenomes.ebi.ac.uk/pub/fungi/release-60/fasta/fungi_ascomycota5_collection/sordaria_macrospora_gca_008692325/pep/Sordaria_macrospora_gca_008692325.ASM869232v1.pep.all.fa.gz
Sparassis_crispa	GCA_003851025.1	Sparassidaceae	https://ftp.ensemblgenomes.ebi.ac.uk/pub/fungi/release-60/fasta/fungi_basidiomycota2_collection/sparassis_crispa_gca_003851025/pep/Sparassis_crispa_gca_003851025.SCP_1.1.pep.all.fa.gz
Sphaerobolus_stellatus	GCA_000827215.1	Sphaerobolaceae	https://ftp.ensemblgenomes.ebi.ac.uk/pub/fungi/release-60/fasta/fungi_basidiomycota1_collection/sphaerobolus_stellatus_ss14_gca_000827215/pep/Sphaerobolus_stellatus_ss14_gca_000827215.Sphst1.pep.all.fa.gz
Spizellomyces_sp_palustris	GCA_006535965.1	Spizellomycetaceae	https://ftp.ensemblgenomes.ebi.ac.uk/pub/fungi/release-60/fasta/fungi_chytridiomycota1_collection/spizellomyces_sp_palustris_gca_006535965/pep/Spizellomyces_sp_palustris_gca_006535965.ASM653596v1.pep.all.fa.gz
Rhodotorula_toruloides	GCA_007990605.1	Sporidiobolaceae	https://ftp.ensemblgenomes.ebi.ac.uk/pub/fungi/release-60/fasta/fungi_basidiomycota2_collection/rhodotorula_toruloides_gca_007990605/pep/Rhodotorula_toruloides_gca_007990605.Rt10032-v1.pep.all.fa.gz
Pestalotiopsis_fici	GCA_000516985.1	Sporocadaceae	https://ftp.ensemblgenomes.ebi.ac.uk/pub/fungi/release-60/fasta/fungi_ascomycota1_collection/pestalotiopsis_fici_w106_1_gca_000516985/pep/Pestalotiopsis_fici_w106_1_gca_000516985.PFICI.pep.all.fa.gz
Westerdykella_ornata	GCA_010094085.1	Sporormiaceae	https://ftp.ensemblgenomes.ebi.ac.uk/pub/fungi/release-60/fasta/fungi_ascomycota5_collection/westerdykella_ornata_gca_010094085/pep/Westerdykella_ornata_gca_010094085.Wesor1.pep.all.fa.gz
Spraguea_lophii	GCA_000430065.1	Spragueidae	https://ftp.ensemblgenomes.ebi.ac.uk/pub/fungi/release-60/fasta/fungi_microsporidia1_collection/spraguea_lophii_42_110_gca_000430065/pep/Spraguea_lophii_42_110_gca_000430065.Sprlop1.0.pep.all.fa.gz
Stachybotrys_chlorohalonatus	GCA_000732775.1	Stachybotryaceae	https://ftp.ensemblgenomes.ebi.ac.uk/pub/fungi/release-60/fasta/fungi_ascomycota1_collection/stachybotrys_chlorohalonata_ibt_40285_gca_000732775/pep/Stachybotrys_chlorohalonata_ibt_40285_gca_000732775.S40285v1.pep.all.fa.gz
Antrodiella_citrinella	GCA_004802725.1	Steccherinaceae	https://ftp.ensemblgenomes.ebi.ac.uk/pub/fungi/release-60/fasta/fungi_basidiomycota2_collection/antrodiella_citrinella_gca_004802725/pep/Antrodiella_citrinella_gca_004802725.ASM480272v1.pep.all.fa.gz
Stereum_hirsutum	GCA_000264905.1	Stereaceae	https://ftp.ensemblgenomes.ebi.ac.uk/pub/fungi/release-60/fasta/fungi_basidiomycota1_collection/stereum_hirsutum_fp_91666_ss1_gca_000264905/pep/Stereum_hirsutum_fp_91666_ss1_gca_000264905.Stehi1.pep.all.fa.gz
Psilocybe_cyanescens	GCA_002938375.1	Strophariaceae	https://ftp.ensemblgenomes.ebi.ac.uk/pub/fungi/release-60/fasta/fungi_basidiomycota2_collection/psilocybe_cyanescens_gca_002938375/pep/Psilocybe_cyanescens_gca_002938375.Psicy2.pep.all.fa.gz
Suillus_luteus	GCA_000827255.1	Suillaceae	https://ftp.ensemblgenomes.ebi.ac.uk/pub/fungi/release-60/fasta/fungi_basidiomycota1_collection/suillus_luteus_uh_slu_lm8_n1_gca_000827255/pep/Suillus_luteus_uh_slu_lm8_n1_gca_000827255.Suilu1.pep.all.fa.gz
Verruconis_gallopava	GCA_000836295.1	Sympoventuriaceae	https://ftp.ensemblgenomes.ebi.ac.uk/pub/fungi/release-60/fasta/fungi_ascomycota2_collection/verruconis_gallopava_gca_000836295/pep/Verruconis_gallopava_gca_000836295.O_gall_CBS43764.pep.all.fa.gz
Syncephalastrum_racemosum	GCA_002105135.1	Syncephalastraceae	https://ftp.ensemblgenomes.ebi.ac.uk/pub/fungi/release-60/fasta/fungi_mucoromycota1_collection/syncephalastrum_racemosum_gca_002105135/pep/Syncephalastrum_racemosum_gca_002105135.Synrac1.pep.all.fa.gz
Synchytrium_microbalum	GCA_006535985.1	Synchytriaceae	https://ftp.ensemblgenomes.ebi.ac.uk/pub/fungi/release-60/fasta/fungi_chytridiomycota1_collection/synchytrium_microbalum_gca_006535985/pep/Synchytrium_microbalum_gca_006535985.ASM653598v1.pep.all.fa.gz
Teratosphaeria_nubilosa	GCA_010093825.1	Teratosphaeriaceae	https://ftp.ensemblgenomes.ebi.ac.uk/pub/fungi/release-60/fasta/fungi_ascomycota5_collection/teratosphaeria_nubilosa_gca_010093825/pep/Teratosphaeria_nubilosa_gca_010093825.Ternu1.pep.all.fa.gz
Pseudogymnoascus_verrucosus	GCA_001662655.1	Thelebolaceae	https://ftp.ensemblgenomes.ebi.ac.uk/pub/fungi/release-60/fasta/fungi_ascomycota3_collection/pseudogymnoascus_verrucosus_gca_001662655/pep/Pseudogymnoascus_verrucosus_gca_001662655.ASM166265v1.pep.all.fa.gz
Paecilomyces_variotii	GCA_004022145.1	Thermoascaceae	https://ftp.ensemblgenomes.ebi.ac.uk/pub/fungi/release-60/fasta/fungi_ascomycota5_collection/byssochlamys_spectabilis_gca_004022145/pep/Byssochlamys_spectabilis_gca_004022145.Paevar1.pep.all.fa.gz
Thyridium_curvatum	GCA_004353045.1	Thyridiaceae	https://ftp.ensemblgenomes.ebi.ac.uk/pub/fungi/release-60/fasta/fungi_ascomycota4_collection/phialemoniopsis_curvata_gca_004353045/pep/Phialemoniopsis_curvata_gca_004353045.ASM435304v1.pep.all.fa.gz
Tilletiaria_anomala	GCA_000711695.1	Tilletiariaceae	https://ftp.ensemblgenomes.ebi.ac.uk/pub/fungi/release-60/fasta/fungi_basidiomycota1_collection/tilletiaria_anomala_ubc_951_gca_000711695/pep/Tilletiaria_anomala_ubc_951_gca_000711695.Tilletiaria_anomala_UBC_951_v1.0.pep.all.fa.gz
Phaeoacremonium_minimum	GCA_000392275.1	Togniniaceae	https://ftp.ensemblgenomes.ebi.ac.uk/pub/fungi/release-60/fasta/fungi_ascomycota1_collection/phaeoacremonium_minimum_ucrpa7_gca_000392275/pep/Phaeoacremonium_minimum_ucrpa7_gca_000392275.UCRPA7V03.pep.all.fa.gz
Trematosphaeria_pertusa	GCA_010094035.1	Trematosphaeriaceae	https://ftp.ensemblgenomes.ebi.ac.uk/pub/fungi/release-60/fasta/fungi_ascomycota4_collection/trematosphaeria_pertusa_gca_010094035/pep/Trematosphaeria_pertusa_gca_010094035.Trepe1.pep.all.fa.gz
Tremella_mesenterica	GCA_004117975.1	Tremellaceae	https://ftp.ensemblgenomes.ebi.ac.uk/pub/fungi/release-60/fasta/fungi_basidiomycota2_collection/tremella_mesenterica_gca_004117975/pep/Tremella_mesenterica_gca_004117975.Trem_mese_ATCC28783_V1.pep.all.fa.gz
Talaromyces_rugulosus	GCA_013368755.1	Trichocomaceae	https://ftp.ensemblgenomes.ebi.ac.uk/pub/fungi/release-60/fasta/fungi_ascomycota5_collection/talaromyces_rugulosus_gca_013368755/pep/Talaromyces_rugulosus_gca_013368755.ASM1336875v1.pep.all.fa.gz
Wickerhamiella_sorbophila	GCA_002251995.2	Trichomonascaceae	https://ftp.ensemblgenomes.ebi.ac.uk/pub/fungi/release-60/fasta/fungi_ascomycota4_collection/wickerhamiella_sorbophila_gca_002251995/pep/Wickerhamiella_sorbophila_gca_002251995.ASM225199v2.pep.all.fa.gz
Vanrija_humicola	GCA_008065275.1	Trichosporonaceae	https://ftp.ensemblgenomes.ebi.ac.uk/pub/fungi/release-60/fasta/fungi_basidiomycota1_collection/vanrija_humicola_gca_008065275/pep/Vanrija_humicola_gca_008065275.ASM806527v1.pep.all.fa.gz
Tortispora_caseinolytica	GCA_001661475.1	Trigonopsidaceae	https://ftp.ensemblgenomes.ebi.ac.uk/pub/fungi/release-60/fasta/fungi_ascomycota3_collection/tortispora_caseinolytica_nrrl_y_17796_gca_001661475/pep/Tortispora_caseinolytica_nrrl_y_17796_gca_001661475.Canca1.pep.all.fa.gz
Saitozyma_podzolica	GCA_003942215.1	Trimorphomycetaceae	https://ftp.ensemblgenomes.ebi.ac.uk/pub/fungi/release-60/fasta/fungi_basidiomycota2_collection/saitozyma_podzolica_gca_003942215/pep/Saitozyma_podzolica_gca_003942215.ASM394221v1.pep.all.fa.gz
Viridothelium_virens	GCA_010094025.1	Trypetheliaceae	https://ftp.ensemblgenomes.ebi.ac.uk/pub/fungi/release-60/fasta/fungi_ascomycota5_collection/viridothelium_virens_gca_010094025/pep/Viridothelium_virens_gca_010094025.Tryvi1.pep.all.fa.gz
Choiromyces_venosus	GCA_003788595.2	Tuberaceae	https://ftp.ensemblgenomes.ebi.ac.uk/pub/fungi/release-60/fasta/fungi_ascomycota5_collection/choiromyces_venosus_120613_1_gca_003788595/pep/Choiromyces_venosus_120613_1_gca_003788595.Chove1.pep.all.fa.gz
Tubulinosema_ratisbonensis	GCA_004000155.1	Tubulinosematidae	https://ftp.ensemblgenomes.ebi.ac.uk/pub/fungi/release-60/fasta/fungi_microsporidia1_collection/tubulinosema_ratisbonensis_gca_004000155/pep/Tubulinosema_ratisbonensis_gca_004000155.ASM400015v1.pep.all.fa.gz
Tulasnella_calospora	GCA_000827465.1	Tulasnellaceae	https://ftp.ensemblgenomes.ebi.ac.uk/pub/fungi/release-60/fasta/fungi_basidiomycota1_collection/tulasnella_calospora_mut_4182_gca_000827465/pep/Tulasnella_calospora_mut_4182_gca_000827465.Tulasnella_calospora_AL13_4D_v1.0.pep.all.fa.gz
Lasallia_pustulata	GCA_008636195.1	Umbilicariaceae	https://ftp.ensemblgenomes.ebi.ac.uk/pub/fungi/release-60/fasta/fungi_ascomycota5_collection/lasallia_pustulata_gca_008636195/pep/Lasallia_pustulata_gca_008636195.ASM863619v1.pep.all.fa.gz
Encephalitozoon_hellem	GCA_000277815.3	Unikaryonidae	https://ftp.ensemblgenomes.ebi.ac.uk/pub/fungi/release-60/fasta/fungi_microsporidia1_collection/encephalitozoon_hellem_atcc_50504_gca_000277815/pep/Encephalitozoon_hellem_atcc_50504_gca_000277815.ASM27781v3.pep.all.fa.gz
Sporisorium_graminicola	GCA_005498985.1	Ustilaginaceae	https://ftp.ensemblgenomes.ebi.ac.uk/pub/fungi/release-60/fasta/fungi_basidiomycota1_collection/sporisorium_graminicola_gca_005498985/pep/Sporisorium_graminicola_gca_005498985.PGRAM_IIB_1.0.pep.all.fa.gz
Venturia_inaequalis	GCA_009769425.1	Venturiaceae	https://ftp.ensemblgenomes.ebi.ac.uk/pub/fungi/release-60/fasta/fungi_ascomycota5_collection/venturia_inaequalis_gca_009769425/pep/Venturia_inaequalis_gca_009769425.ASM976942v1.pep.all.fa.gz
Endocarpon_pusillum	GCA_000464535.1	Verrucariaceae	https://ftp.ensemblgenomes.ebi.ac.uk/pub/fungi/release-60/fasta/fungi_ascomycota1_collection/endocarpon_pusillum_z07020_gca_000464535/pep/Endocarpon_pusillum_z07020_gca_000464535.EPUS.pep.all.fa.gz
Violaceomyces_palustris	GCA_003144235.1	Violaceomycetaceae	https://ftp.ensemblgenomes.ebi.ac.uk/pub/fungi/release-60/fasta/fungi_basidiomycota1_collection/violaceomyces_palustris_gca_003144235/pep/Violaceomyces_palustris_gca_003144235.Ustsp1.pep.all.fa.gz
Wallemia_mellicola	GCA_004919005.1	Wallemiaceae	https://ftp.ensemblgenomes.ebi.ac.uk/pub/fungi/release-60/fasta/fungi_basidiomycota2_collection/wallemia_mellicola_gca_004919005/pep/Wallemia_mellicola_gca_004919005.ASM491900v1.pep.all.fa.gz
Wickerhamomyces_anomalus	GCA_001661255.1	Wickerhamomycetaceae	https://ftp.ensemblgenomes.ebi.ac.uk/pub/fungi/release-60/fasta/fungi_ascomycota3_collection/wickerhamomyces_anomalus_nrrl_y_366_8_gca_001661255/pep/Wickerhamomyces_anomalus_nrrl_y_366_8_gca_001661255.Wican1.pep.all.fa.gz
Xylaria_multiplex	GCA_011057905.1	Xylariaceae	https://ftp.ensemblgenomes.ebi.ac.uk/pub/fungi/release-60/fasta/fungi_ascomycota5_collection/xylaria_multiplex_gca_011057905/pep/Xylaria_multiplex_gca_011057905.ASM1105790v1.pep.all.fa.gz
Xylona_heveae	GCA_001619985.1	Xylonaceae	https://ftp.ensemblgenomes.ebi.ac.uk/pub/fungi/release-60/fasta/fungi_ascomycota3_collection/xylona_heveae_tc161_gca_001619985/pep/Xylona_heveae_tc161_gca_001619985.Xylona_heveae_TC161_v1.0.pep.all.fa.gz
Zopfia_rhizophila	GCA_010093925.1	Zopfiaceae	https://ftp.ensemblgenomes.ebi.ac.uk/pub/fungi/release-60/fasta/fungi_ascomycota4_collection/zopfia_rhizophila_cbs_207_26_gca_010093925/pep/Zopfia_rhizophila_cbs_207_26_gca_010093925.Zoprh1.pep.all.fa.gz

## Sheet: Broad eukaryotic phylogeny (165
Sample	Accession	Kingdom	Phylum	Marker count	Url
Homo sapiens	UP000005640	Metazoa	Chordata	41	https://www.uniprot.org/proteomes/9606
Pan troglodytes	UP000002277	Metazoa	Chordata	34	https://www.uniprot.org/proteomes/9598
Macaca fascicularis	UP000233100	Metazoa	Chordata	36	https://www.uniprot.org/proteomes/9541
Mus spicilegus	UP000694415	Metazoa	Chordata	39	https://www.uniprot.org/proteomes/10103
Ornithorhynchus anatinus	UP000002279	Metazoa	Chordata	40	https://www.uniprot.org/proteomes/9258
Gallus gallus	UP000000539	Metazoa	Chordata	36	https://www.uniprot.org/proteomes/9031
Tetraodon nigroviridis	UP000007303	Metazoa	Chordata	39	https://www.uniprot.org/proteomes/99883
Danio rerio	UP000000437	Metazoa	Chordata	40	https://www.uniprot.org/proteomes/7955
Ciona intestinalis	UP000008144	Metazoa	Chordata	38	https://www.uniprot.org/proteomes/7719
Saccoglossus kowalevskii	UP000694865	Metazoa	Hemichordata	36	https://www.uniprot.org/proteomes/10224
Culex pipiens pipiens	UP001562425	Metazoa	Arthropoda	26	https://www.uniprot.org/proteomes/38569
Anopheles sinensis	UP000030765	Metazoa	Arthropoda	39	https://www.uniprot.org/proteomes/74873
Drosophila persimilis	UP000008744	Metazoa	Arthropoda	40	https://www.uniprot.org/proteomes/7234
Pediculus humanus subsp. corporis	UP000009046	Metazoa	Arthropoda	41	https://www.uniprot.org/proteomes/121224
Daphnia magna	UP001234178	Metazoa	Arthropoda	40	https://www.uniprot.org/proteomes/35525
Ixodes scapularis	UP000001555	Metazoa	Arthropoda	36	https://www.uniprot.org/proteomes/6945
Helobdella robusta	UP000015101	Metazoa	Annelida	42	https://www.uniprot.org/proteomes/6412
Capitella teleta	UP000014760	Metazoa	Annelida	36	https://www.uniprot.org/proteomes/283909
Lingula anatina	UP000085678	Metazoa	Brachiopoda	24	https://www.uniprot.org/proteomes/7574
Biomphalaria pfeifferi	UP001233172	Metazoa	Mollusca	39	https://www.uniprot.org/proteomes/112525
Brachionus plicatilis	UP000276133	Metazoa	Rotifera	39	https://www.uniprot.org/proteomes/10195
Ramazzottius varieornatus	UP000186922	Metazoa	Tardigrada	40	https://www.uniprot.org/proteomes/947166
Trichoplax adhaerens	UP000009022	Metazoa	Placozoa	38	https://www.uniprot.org/proteomes/10228
Nematostella vectensis	UP000001593	Metazoa	Cnidaria	34	https://www.uniprot.org/proteomes/45351
Amphimedon queenslandica	UP000007879	Metazoa	Porifera	32	https://www.uniprot.org/proteomes/400682
Trichinella britovi	UP000054653	Metazoa	Nematoda	41	https://www.uniprot.org/proteomes/45882
Caenorhabditis remanei	UP000008281	Metazoa	Nematoda	37	https://www.uniprot.org/proteomes/31234
Oikopleura dioica	UP001158576	Metazoa	Chordata	34	https://www.uniprot.org/proteomes/34765
Schistosoma margrebowiei	UP000277204	Metazoa	Platyhelminthes	30	https://www.uniprot.org/proteomes/48269
Thelohanellus kitauei	UP000031668	Metazoa	Cnidaria	23	https://www.uniprot.org/proteomes/669202
Sphaeroforma arctica JP610	UP000054560	Opisthokonta (clade)		34	https://www.uniprot.org/proteomes/667725
Capsaspora owczarzaki	UP000008743	Opisthokonta (clade)		44	https://www.uniprot.org/proteomes/595528
Salpingoeca rosetta	UP000007799	Opisthokonta (clade)		38	https://www.uniprot.org/proteomes/946362
Monosiga brevicollis	UP000001357	Opisthokonta (clade)		42	https://www.uniprot.org/proteomes/81824
Trichophyton soudanense CBS 452.61	UP000023623	Fungi	Ascomycota	40	https://www.uniprot.org/proteomes/1215331
Coccidioides posadasii	UP000002497	Fungi	Ascomycota	44	https://www.uniprot.org/proteomes/443226
Blastomyces percursus	UP000242791	Fungi	Ascomycota	45	https://www.uniprot.org/proteomes/1658174
Aspergillus keveii	UP001610563	Fungi	Ascomycota	39	https://www.uniprot.org/proteomes/714993
Neurospora intermedia	UP001451303	Fungi	Ascomycota	46	https://www.uniprot.org/proteomes/5142
Fusarium oxysporum f. sp. raphani 54005	UP000030663	Fungi	Ascomycota	42	https://www.uniprot.org/proteomes/1089458
Arthrobotrys musiformis	UP001370758	Fungi	Ascomycota	39	https://www.uniprot.org/proteomes/47236
Scheffersomyces stipitis	UP000002258	Fungi	Ascomycota	41	https://www.uniprot.org/proteomes/322104
Debaryomyces hansenii	UP000000599	Fungi	Ascomycota	43	https://www.uniprot.org/proteomes/284592
Candida viswanathii	UP000253472	Fungi	Ascomycota	16	https://www.uniprot.org/proteomes/5486
Eremothecium gossypii	UP000000591	Fungi	Ascomycota	42	https://www.uniprot.org/proteomes/284811
Kluyveromyces marxianus	UP000422736	Fungi	Ascomycota	43	https://www.uniprot.org/proteomes/4911
Saccharomyces pastorianus	UP000501346	Fungi	Ascomycota	5	https://www.uniprot.org/proteomes/27292
Yarrowia lipolytica	UP000001300	Fungi	Ascomycota	45	https://www.uniprot.org/proteomes/284591
Saitoella complicata	UP000033140	Fungi	Ascomycota	43	https://www.uniprot.org/proteomes/698492
Ustilago trichophora	UP000324022	Fungi	Basidiomycota	7	https://www.uniprot.org/proteomes/86804
Dacryopinax primogenitus	UP000030653	Fungi	Basidiomycota	39	https://www.uniprot.org/proteomes/1858805
Cryptococcus amylolentus CBS 6039	UP000094065	Fungi	Basidiomycota	44	https://www.uniprot.org/proteomes/1295533
Wallemia mellicola	UP000005242	Fungi	Basidiomycota	44	https://www.uniprot.org/proteomes/671144
Melampsora larici-populina	UP000001072	Fungi	Basidiomycota	44	https://www.uniprot.org/proteomes/747676
Puccinia graminis f. sp. tritici	UP000324748	Fungi	Basidiomycota	2	https://www.uniprot.org/proteomes/56615
Rhodotorula toruloides	UP000016926	Fungi	Basidiomycota	44	https://www.uniprot.org/proteomes/1130832
Rhizopus delemar	UP000740926	Fungi	Mucoromycota	34	https://www.uniprot.org/proteomes/936053
Mucor saturninus	UP000603453	Fungi	Mucoromycota	42	https://www.uniprot.org/proteomes/64648
Spizellomyces punctatus	UP000053201	Fungi	Chytridiomycota	42	https://www.uniprot.org/proteomes/645134
Batrachochytrium salamandrivorans	UP001648503	Fungi	Chytridiomycota	44	https://www.uniprot.org/proteomes/1357716
Synchytrium endobioticum	UP000317494	Fungi	Chytridiomycota	39	https://www.uniprot.org/proteomes/286115
Allomyces macrogynus	UP000054350	Fungi	Blastocladiomycota	2	https://www.uniprot.org/proteomes/578462
Catenaria anguillulae PL171	UP000193411	Fungi	Blastocladiomycota	44	https://www.uniprot.org/proteomes/765915
Rozella allomycis	UP000030755	Fungi	Cryptomycota	35	https://www.uniprot.org/proteomes/988480
Fonticula alba	UP000030693	Opisthokonta (clade)		46	https://www.uniprot.org/proteomes/691883
Dictyostelium discoideum	UP000002195	Amoebozoa (clade)	Evosea	43	https://www.uniprot.org/proteomes/44689
Polysphondylium violaceum	UP000695562	Amoebozoa (clade)	Evosea	43	https://www.uniprot.org/proteomes/133409
Planoprotostelium fungivorum	UP000241769	Amoebozoa (clade)	Evosea	38	https://www.uniprot.org/proteomes/1890364
Acanthamoeba castellanii	UP000011083	Amoebozoa (clade)	Discosea	34	https://www.uniprot.org/proteomes/1257118
Volvox carteri f. nagariensis	UP000001058	Viridiplantae	Chlorophyta	41	https://www.uniprot.org/proteomes/3068
Pleodorina starrii	UP001165080	Viridiplantae	Chlorophyta	36	https://www.uniprot.org/proteomes/330485
Astrephomene gubernaculifera	UP001054857	Viridiplantae	Chlorophyta	35	https://www.uniprot.org/proteomes/47775
Chlamydomonas reinhardtii	UP000006906	Viridiplantae	Chlorophyta	38	https://www.uniprot.org/proteomes/3055
Edaphochlamys debaryana	UP000612055	Viridiplantae	Chlorophyta	41	https://www.uniprot.org/proteomes/47281
Haematococcus lacustris	UP000485058	Viridiplantae	Chlorophyta	16	https://www.uniprot.org/proteomes/44745
Dunaliella salina	UP000815325	Viridiplantae	Chlorophyta	36	https://www.uniprot.org/proteomes/3046
Tetradesmus obliquus	UP000256970	Viridiplantae	Chlorophyta	39	https://www.uniprot.org/proteomes/3088
Auxenochlorella protothecoides	UP000028924	Viridiplantae	Chlorophyta	40	https://www.uniprot.org/proteomes/3075
Chlorella ohadii	UP001205105	Viridiplantae	Chlorophyta	44	https://www.uniprot.org/proteomes/2649997
Coccomyxa viridis	UP001497392	Viridiplantae	Chlorophyta	42	https://www.uniprot.org/proteomes/1274662
Chloropicon roscoffensis	UP001472866	Viridiplantae	Chlorophyta	42	https://www.uniprot.org/proteomes/1461544
Bathycoccus prasinos	UP000198341	Viridiplantae	Chlorophyta	35	https://www.uniprot.org/proteomes/41875
Ostreococcus tauri	UP000009170	Viridiplantae	Chlorophyta	37	https://www.uniprot.org/proteomes/70448
Micromonas pusilla	UP000001876	Viridiplantae	Chlorophyta	36	https://www.uniprot.org/proteomes/564608
Amborella trichopoda	UP000017836	Viridiplantae	Streptophyta	41	https://www.uniprot.org/proteomes/13333
Oryza sativa subsp. japonica	UP000059680	Viridiplantae	Streptophyta	41	https://www.uniprot.org/proteomes/39947
Marchantia polymorpha	UP000244005	Viridiplantae	Streptophyta	41	https://www.uniprot.org/proteomes/3197
Chara braunii	UP000265515	Viridiplantae	Streptophyta	38	https://www.uniprot.org/proteomes/69332
Klebsormidium nitens	UP000054558	Viridiplantae	Streptophyta	42	https://www.uniprot.org/proteomes/105231
Pycnococcus provasolii	UP000660262	Viridiplantae	Chlorophyta	38	https://www.uniprot.org/proteomes/41880
Chrysochromulina tobinii	UP000037460	Haptista (clade)	Haptophyta	26	https://www.uniprot.org/proteomes/1460289
Prymnesium parvum	UP001515480	Haptista (clade)	Haptophyta	38	https://www.uniprot.org/proteomes/97485
Emiliania huxleyi	UP000013827	Haptista (clade)	Haptophyta	23	https://www.uniprot.org/proteomes/280463
Diacronema lutheri	UP000751190	Haptista (clade)	Haptophyta	41	https://www.uniprot.org/proteomes/2081491
Guillardia theta	UP000011087			35	https://www.uniprot.org/proteomes/905079
Chondrus crispus	UP000012073		Rhodophyta	30	https://www.uniprot.org/proteomes/2769
Porphyra umbilicalis	UP000218209		Rhodophyta	22	https://www.uniprot.org/proteomes/2786
Rhodosorus marinus	UP001157974		Rhodophyta	38	https://www.uniprot.org/proteomes/101924
Porphyridium purpureum	UP000324585		Rhodophyta	32	https://www.uniprot.org/proteomes/35688
Galdieria partita	UP001061958		Rhodophyta	32	https://www.uniprot.org/proteomes/83374
Cyanidiococcus yangmingshanensis	UP000530660		Rhodophyta	32	https://www.uniprot.org/proteomes/2690220
Cyanidioschyzon merolae	UP000007014		Rhodophyta	36	https://www.uniprot.org/proteomes/280699
Thecamonas trahens ATCC 50062	UP000054408	Apusozoa (clade)		35	https://www.uniprot.org/proteomes/461836
Phytophthora rubi	UP000434957	Sar (clade)	Oomycota	43	https://www.uniprot.org/proteomes/129364
Bremia lactucae	UP000294530	Sar (clade)	Oomycota	41	https://www.uniprot.org/proteomes/4779
Peronospora destructor	UP001162029	Sar (clade)	Oomycota	25	https://www.uniprot.org/proteomes/86335
Globisporangium ultimum	UP000019132	Sar (clade)	Oomycota	39	https://www.uniprot.org/proteomes/431595
Pythium oligandrum	UP000794436	Sar (clade)	Oomycota	43	https://www.uniprot.org/proteomes/41045
Albugo candida	UP000053237	Sar (clade)	Oomycota	35	https://www.uniprot.org/proteomes/65357
Saprolegnia parasitica	UP000030745	Sar (clade)	Oomycota	41	https://www.uniprot.org/proteomes/695850
Aphanomyces stellatus	UP000332933	Sar (clade)	Oomycota	44	https://www.uniprot.org/proteomes/120398
Nitzschia inconspicua	UP000693970	Sar (clade)	Bacillariophyta	7	https://www.uniprot.org/proteomes/303405
Fragilariopsis cylindrus CCMP1102	UP000095751	Sar (clade)	Bacillariophyta	40	https://www.uniprot.org/proteomes/635003
Phaeodactylum tricornutum	UP000000759	Sar (clade)	Bacillariophyta	43	https://www.uniprot.org/proteomes/556484
Thalassiosira oceanica	UP000266841	Sar (clade)	Bacillariophyta	31	https://www.uniprot.org/proteomes/159749
Skeletonema marinoi	UP001224775	Sar (clade)	Bacillariophyta	42	https://www.uniprot.org/proteomes/267567
Chaetoceros tenuissimus	UP001054902	Sar (clade)	Bacillariophyta	40	https://www.uniprot.org/proteomes/426638
Nannochloropsis gaditana	UP000019335	Sar (clade)	Stramenopiles (clade)	38	https://www.uniprot.org/proteomes/72520
Ectocarpus siliculosus	UP000002630	Sar (clade)	Stramenopiles (clade)	42	https://www.uniprot.org/proteomes/2880
Pelagomonas calceolata	UP000789595	Sar (clade)	Stramenopiles (clade)	38	https://www.uniprot.org/proteomes/35677
Cafeteria roenbergensis	UP000323011	Sar (clade)	Stramenopiles (clade)	40	https://www.uniprot.org/proteomes/33653
Acrasis kona	UP001431209	Discoba (clade)	Heterolobosea	35	https://www.uniprot.org/proteomes/1008807
Naegleria gruberi	UP000006671	Discoba (clade)	Heterolobosea	36	https://www.uniprot.org/proteomes/5762
Andalucia godoyi	UP000799049	Discoba (clade)		6	https://www.uniprot.org/proteomes/505711
Porcisia hertigi	UP000674318	Discoba (clade)	Euglenozoa	32	https://www.uniprot.org/proteomes/2761500
Leishmania tarentolae	UP000419144	Discoba (clade)	Euglenozoa	31	https://www.uniprot.org/proteomes/5689
Leptomonas pyrrhocoris	UP000037923	Discoba (clade)	Euglenozoa	34	https://www.uniprot.org/proteomes/157538
Angomonas deanei	UP000515908	Discoba (clade)	Euglenozoa	30	https://www.uniprot.org/proteomes/59799
Strigomonas culicis	UP000015354	Discoba (clade)	Euglenozoa	10	https://www.uniprot.org/proteomes/28005
Trypanosoma cruzi	UP000002296	Discoba (clade)	Euglenozoa	7	https://www.uniprot.org/proteomes/353153
Bodo saltans	UP000051952	Discoba (clade)	Euglenozoa	32	https://www.uniprot.org/proteomes/75058
Tritrichomonas musculus	UP001470230	Metamonada (clade)	Parabasalia	24	https://www.uniprot.org/proteomes/1915356
Trichomonas vaginalis	UP000001542	Metamonada (clade)	Parabasalia	16	https://www.uniprot.org/proteomes/412133
Entamoeba invadens IP1	UP000014680	Amoebozoa (clade)	Evosea	24	https://www.uniprot.org/proteomes/370355
Durusdinium trenchii	UP001642484	Sar (clade)	Alveolata (clade)	11	https://www.uniprot.org/proteomes/1381693
Cladocopium goreaui	UP001152797	Sar (clade)	Alveolata (clade)	26	https://www.uniprot.org/proteomes/2562237
Polarella glacialis	UP000654075	Sar (clade)	Alveolata (clade)	16	https://www.uniprot.org/proteomes/89957
Symbiodinium microadriaticum	UP000186817	Sar (clade)	Alveolata (clade)	24	https://www.uniprot.org/proteomes/2951
Prorocentrum cordatum	UP001189429	Sar (clade)	Alveolata (clade)	19	https://www.uniprot.org/proteomes/2364126
Vitrella brassicaformis	UP000041254	Sar (clade)	Alveolata (clade)	38	https://www.uniprot.org/proteomes/1169540
Neospora caninum	UP000007494	Sar (clade)	Apicomplexa	34	https://www.uniprot.org/proteomes/572307
Toxoplasma gondii	UP000002226	Sar (clade)	Apicomplexa	35	https://www.uniprot.org/proteomes/432359
Eimeria mitis	UP000030744	Sar (clade)	Apicomplexa	10	https://www.uniprot.org/proteomes/44415
Babesia caballi	UP001497744	Sar (clade)	Apicomplexa	32	https://www.uniprot.org/proteomes/5871
Theileria equi strain WA	UP000031512	Sar (clade)	Apicomplexa	32	https://www.uniprot.org/proteomes/1537102
Plasmodium ovale wallikeri	UP000078555	Sar (clade)	Apicomplexa	29	https://www.uniprot.org/proteomes/864142
Cryptosporidium hominis	UP001429100	Sar (clade)	Apicomplexa	30	https://www.uniprot.org/proteomes/237895
Gregarina niphandrodes	UP000019763	Sar (clade)	Apicomplexa	18	https://www.uniprot.org/proteomes/110365
Ichthyophthirius multifiliis	UP000008983	Sar (clade)	Ciliophora	26	https://www.uniprot.org/proteomes/5932
Tetrahymena thermophila	UP000009168	Sar (clade)	Ciliophora	37	https://www.uniprot.org/proteomes/312017
Pseudocohnilembus persalinus	UP000054937	Sar (clade)	Ciliophora	30	https://www.uniprot.org/proteomes/266149
Paramecium sonneborni	UP000692954	Sar (clade)	Ciliophora	9	https://www.uniprot.org/proteomes/65129
Stylonychia lemnae	UP000039865	Sar (clade)	Ciliophora	42	https://www.uniprot.org/proteomes/5949
Halteria grandinella	UP000785679	Sar (clade)	Ciliophora	22	https://www.uniprot.org/proteomes/5974
Euplotes crassus	UP001295684	Sar (clade)	Ciliophora	33	https://www.uniprot.org/proteomes/5936
Stentor coeruleus	UP000187209	Sar (clade)	Ciliophora	21	https://www.uniprot.org/proteomes/5963
Blepharisma stoltei	UP001162131	Sar (clade)	Ciliophora	32	https://www.uniprot.org/proteomes/1481888
Perkinsus olseni	UP000553632	Sar (clade)	Perkinsozoa	4	https://www.uniprot.org/proteomes/32597
Spironucleus salmonicida	UP000018208	Metamonada (clade)	Fornicata	11	https://www.uniprot.org/proteomes/348837
Giardia intestinalis	UP000001548	Metamonada (clade)	Fornicata	15	https://www.uniprot.org/proteomes/184922
Aduncisulcus paluster	UP001057375	Metamonada (clade)	Fornicata	16	https://www.uniprot.org/proteomes/2918883
Carpediemonas membranifera	UP000717585	Metamonada (clade)	Fornicata	16	https://www.uniprot.org/proteomes/201153
Bonamia ostreae	UP001439008	Sar (clade)	Endomyxa	16	https://www.uniprot.org/proteomes/126728
Paratrimastix pyriformis	UP001141327	Metamonada (clade)	Preaxostyla	26	https://www.uniprot.org/proteomes/342808
Anaeramoeba flamelloides	UP001150062	Metamonada (clade)		2	https://www.uniprot.org/proteomes/1746091
